# Supplementary material for: Assessing Large Language Model Performance Related to Aging in Genetic Conditions
Source: medRxiv. 2025 Jan 20:2025.01.19.25320798. Preprint. [Version 1] doi: 10.1101/2025.01.19.25320798 (PMC12191088; doi:10.1101/2025.01.19.25320798)
Supplement: Supplement 2 [file media-2.xlsx]

## Sheet: Conditions
Condition	Category
Trisomy 18	Limited to Childhood
Triploidy	Limited to Childhood
Aicardi-Goutières syndrome	Limited to Childhood
Fryns syndrome	Limited to Childhood
Retinoblastoma	Limited to Childhood
Sanfilippo syndrome type C	Limited to Childhood
Meckel syndrome	Limited to Childhood
Trisomy 13	Limited to Childhood
Thanatophoric dysplasia	Limited to Childhood
Campomelic dysplasia	Limited to Childhood
Walker-Warburg syndrome	Limited to Childhood
Miller-Dieker syndrome	Limited to Childhood
Severe combined immunodeficiency due to complete RAG1/2 deficiency	Limited to Childhood
Glycogen storage disease due to liver phosphorylase kinase deficiency	Limited to Childhood
Crigler-Najjar syndrome	Limited to Childhood
Canavan disease	Limited to Childhood
Autosomal recessive malignant osteopetrosis	Limited to Childhood
Rhizomelic chondrodysplasia punctata	Limited to Childhood
Infantile myofibromatosis	Limited to Childhood
Congenital tufting enteropathy	Limited to Childhood
Aarskog-Scott syndrome	Limited to Childhood
Holocarboxylase synthetase deficiency	Limited to Childhood
Pyruvate carboxylase deficiency	Limited to Childhood
Mucolipidosis type II	Limited to Childhood
Menkes disease	Limited to Childhood
Infantile neurovisceral acid sphingomyelinase deficiency	Limited to Childhood
WAGR syndrome	Limited to Childhood
X-linked centronuclear myopathy	Limited to Childhood
Severe generalized junctional epidermolysis bullosa	Limited to Childhood
Neonatal acute respiratory distress due to SP-B deficiency	Limited to Childhood
Hutchinson-Gilford progeria syndrome	Limited to Childhood
Familial thyroid dyshormonogenesis	Limited to Childhood
Fraser syndrome	Limited to Childhood
Tibial muscular dystrophy	Limited to Adulthood
Amyotrophic lateral sclerosis	Limited to Adulthood
Leber hereditary optic neuropathy	Limited to Adulthood
Cerebral autosomal dominant arteriopathy-subcortical infarcts-leukoencephalopathy	Limited to Adulthood
Primary lateral sclerosis	Limited to Adulthood
GNE myopathy	Limited to Adulthood
Acute intermittent porphyria	Limited to Adulthood
Werner syndrome	Limited to Adulthood
Birt-Hogg-Dubé syndrome	Limited to Adulthood
Porphyria variegata	Limited to Adulthood
Autosomal dominant adult-onset proximal spinal muscular atrophy	Limited to Adulthood
Aceruloplasminemia	Limited to Adulthood
Proximal myotonic myopathy	Limited to Adulthood
Marfan syndrome	Presentation Change
Congenital sucrase-isomaltase deficiency	Presentation Change
Hereditary hemorrhagic telangiectasia	Presentation Change
Stickler syndrome	Presentation Change
Medium chain acyl-CoA dehydrogenase deficiency	Presentation Change
Huntington disease	Presentation Change
CHARGE syndrome	Presentation Change
Osteogenesis imperfecta	Presentation Change
Angelman syndrome	Presentation Change
Sotos syndrome	Presentation Change
Pendred syndrome	Presentation Change
Fabry disease	Presentation Change
Hereditary fructose intolerance	Presentation Change
Achondroplasia	Presentation Change
Multiple endocrine neoplasia type 1	Presentation Change
Systemic primary carnitine deficiency	Presentation Change
Ornithine transcarbamylase deficiency	Presentation Change
Biotinidase deficiency	Presentation Change
Jeune syndrome	Presentation Change
Incontinentia pigmenti	Presentation Change
X-linked Emery-Dreifuss muscular dystrophy	Presentation Change
Mitochondrial trifunctional protein deficiency	Presentation Change
Krabbe disease	Presentation Change
GM1 gangliosidosis	Presentation Change
Rubinstein-Taybi syndrome	Presentation Change
Alpers-Huttenlocher syndrome	Presentation Change
Sandhoff disease	Presentation Change
Classic glucose transporter type 1 deficiency syndrome	Presentation Change
Netherton syndrome	Presentation Change
Tay-Sachs disease	Presentation Change
Laminin subunit alpha 2-related congenital muscular dystrophy	Presentation Change
Barth syndrome	Presentation Change
Glycine encephalopathy	Presentation Change
Down syndrome	Management Change
Autosomal dominant polycystic kidney disease	Management Change
22q11.2 deletion syndrome	Management Change
Neurofibromatosis type 1	Management Change
Fragile X syndrome	Management Change
Alpha-1-antitrypsin deficiency	Management Change
Cystic fibrosis	Management Change
Steinert myotonic dystrophy	Management Change
Phenylketonuria	Management Change
Duchenne muscular dystrophy	Management Change
Gardner syndrome	Management Change
Wilson disease	Management Change
Turner syndrome	Management Change
Kallmann syndrome	Management Change
Beckwith-Wiedemann syndrome	Management Change
Prader-Willi syndrome	Management Change
Glycogen storage disease due to acid maltase deficiency	Management Change
Multiple endocrine neoplasia type 2	Management Change
Peutz-Jeghers syndrome	Management Change
X-linked hypophosphatemia	Management Change
Autosomal dominant optic atrophy, classic form	Management Change
Friedreich ataxia	Management Change
Gorlin syndrome	Management Change
Lysosomal acid lipase deficiency	Management Change
Full NF2-related schwannomatosis	Management Change
Homocystinuria due to cystathionine beta-synthase deficiency	Management Change
Cystinosis	Management Change
Metachromatic leukodystrophy	Management Change
Autosomal recessive generalized dystrophic epidermolysis bullosa, severe form	Management Change
Syndromic recessive X-linked ichthyosis	Management Change
Orofaciodigital syndrome type 1	Management Change
Nijmegen breakage syndrome	Management Change
Niemann-Pick disease type C	Management Change
Glycogen storage disease due to glucose-6-phosphatase deficiency	Management Change
Vascular Ehlers-Danlos syndrome	Management Change
Glutaryl-CoA dehydrogenase deficiency	Management Change
Kyphoscoliotic Ehlers-Danlos syndrome due to lysyl hydroxylase 1 deficiency	Management Change
Carnitine palmitoyltransferase II deficiency	Management Change
Tyrosinemia type 1	Management Change
Complete androgen insensitivity syndrome	Management Change
Alagille syndrome	Management Change
Congenital adrenal hyperplasia due to cytochrome P450 oxidoreductase deficiency	Management Change
Maple syrup urine disease	Management Change
Fanconi anemia	Management Change
Axenfeld-Rieger syndrome	Management Change
Bardet-Biedl syndrome	Management Change
Ataxia-telangiectasia	Management Change
Hereditary chronic pancreatitis	Management Change
Chronic visceral acid sphingomyelinase deficiency	Management Change
Congenital ichthyosiform erythroderma	Management Change
Emery-Dreifuss muscular dystrophy	Management Change
Hermansky-Pudlak syndrome	Management Change
Proximal spinal muscular atrophy	Management Change
Romano-Ward syndrome	No Change
Retinitis pigmentosa	No Change
Mucolipidosis type III	No Change
Recessive X-linked ichthyosis	No Change
Mucopolysaccharidosis type 4A	No Change
Dentinogenesis imperfecta	No Change
Cystinuria	No Change
Stargardt disease	No Change
Hemophilia A	No Change
Von Willebrand disease	No Change
Rett syndrome	No Change
Sickle cell anemia	No Change
X-linked adrenal hypoplasia congenita	No Change
Long chain 3-hydroxyacyl-CoA dehydrogenase deficiency	No Change
Hypohidrotic ectodermal dysplasia	No Change
Smith-Magenis syndrome	No Change
X-linked retinoschisis	No Change
Hemolytic anemia due to red cell pyruvate kinase deficiency	No Change
Albers-Schönberg osteopetrosis	No Change
Classical Ehlers-Danlos syndrome	No Change
Primary ciliary dyskinesia	No Change
Hartnup disease	No Change
Smith-Lemli-Opitz syndrome	No Change
Darier disease	No Change
Muenke syndrome	No Change
Pseudoachondroplasia	No Change
Dravet syndrome	No Change
Kabuki syndrome	No Change
Hypochondroplasia	No Change
Hemophilia B	No Change
Saethre-Chotzen syndrome	No Change
Leigh syndrome	No Change
3-methylcrotonyl-CoA carboxylase deficiency	No Change
Oculocutaneous albinism type 2	No Change
Pseudoxanthoma elasticum	No Change
Leber congenital amaurosis	No Change
Gitelman syndrome	No Change
Oculocutaneous albinism type 1	No Change
Cone rod dystrophy	No Change
Citrullinemia type I	No Change
Legius syndrome	No Change
Treacher-Collins syndrome	No Change
Wolf-Hirschhorn syndrome	No Change
Mowat-Wilson syndrome	No Change
Joubert syndrome	No Change
Spinocerebellar ataxia type 3	No Change
Spinocerebellar ataxia type 2	No Change
Spinocerebellar ataxia type 1	No Change
Coffin-Lowry syndrome	No Change
Sanfilippo syndrome type A	No Change
Cat-eye syndrome	No Change
Gaucher disease	No Change
Cornelia de Lange syndrome	No Change
Diastrophic dysplasia	No Change
EEC syndrome	No Change
Ellis Van Creveld syndrome	No Change
Dentin dysplasia type I	No Change
Spondyloepiphyseal dysplasia congenita	No Change
Mal de Meleda	No Change
Pfeiffer syndrome	No Change
Hypokalemic periodic paralysis	No Change
Mucopolysaccharidosis type 1	No Change
Weill-Marchesani syndrome	No Change
Isovaleric acidemia	No Change
Calpain-3-related limb-girdle muscular dystrophy R1	No Change
Argininosuccinic aciduria	No Change
Hidrotic ectodermal dysplasia	No Change
Currarino syndrome	No Change
Familial chylomicronemia syndrome	No Change
Autosomal erythropoietic protoporphyria	No Change
Crouzon syndrome	No Change
Congenital adrenal hyperplasia due to 11-beta-hydroxylase deficiency	No Change
Silver-Russell syndrome	No Change
Mucopolysaccharidosis type 2	No Change
Holt-Oram syndrome	No Change
Diamond-Blackfan anemia	No Change
Wolfram syndrome	No Change
MELAS	No Change
X-linked recessive ocular albinism	No Change
Shwachman-Diamond syndrome	No Change
Hyperkalemic periodic paralysis	No Change
Congenital generalized lipodystrophy	No Change
Chronic granulomatous disease	No Change
Combined deficiency of factor V and factor VIII	No Change
Thrombocytopenia-absent radius syndrome	No Change
Autosomal dominant optic atrophy plus syndrome	No Change
Mucopolysaccharidosis type 4	No Change
Larsen syndrome	No Change
Cleidocranial dysplasia	No Change
Waardenburg syndrome	No Change
Lesch-Nyhan syndrome	No Change
Ataxia with vitamin E deficiency	No Change
Congenital factor VII deficiency	No Change
Homozygous familial hypercholesterolemia	No Change
Jervell and Lange-Nielsen syndrome	No Change
Laron syndrome	No Change
Congenital myasthenic syndrome	No Change
Severe combined immunodeficiency due to adenosine deaminase deficiency	No Change
Delta-sarcoglycan-related limb-girdle muscular dystrophy R6	No Change
MYH9-related disease	No Change
Pelizaeus-Merzbacher disease	No Change
Papillon-Lefèvre syndrome	No Change
X-linked dominant chondrodysplasia punctata	No Change
Xeroderma pigmentosum	No Change
X-linked agammaglobulinemia	No Change
Seckel syndrome	No Change
Sanfilippo syndrome type B	No Change
Oculocerebrorenal syndrome of Lowe	No Change
Gamma-sarcoglycan-related limb-girdle muscular dystrophy R5	No Change
Propionic acidemia	No Change
Pyridoxine-dependent epilepsy	No Change
Metatropic dysplasia	No Change
Nail-patella syndrome	No Change
Hyperphenylalaninemia due to tetrahydrobiopterin deficiency	No Change
Cockayne syndrome	No Change
Retinitis punctata albescens	No Change
Severe hereditary thrombophilia due to congenital protein C deficiency	No Change
Mucopolysaccharidosis type 6	No Change
Pantothenate kinase-associated neurodegeneration	No Change
Beta-mannosidosis	No Change
Pycnodysostosis	No Change
Trichothiodystrophy	No Change
Leukocyte adhesion deficiency type I	No Change
Paroxysmal non-kinesigenic dyskinesia	No Change
Crouzon syndrome-acanthosis nigricans syndrome	No Change
Congenital adrenal hyperplasia due to 17-alpha-hydroxylase deficiency	No Change
Wiskott-Aldrich syndrome	No Change
Refsum disease	No Change
Alpha-mannosidosis	No Change
Glycogen storage disease due to glycogen branching enzyme deficiency	No Change
Congenital factor XI deficiency	No Change
Congenital factor V deficiency	No Change
Mitochondrial neurogastrointestinal encephalomyopathy	No Change
Mitochondrial membrane protein-associated neurodegeneration	No Change
Cyclic neutropenia	No Change
Beta-sarcoglycan-related limb-girdle muscular dystrophy R4	No Change
Fibrodysplasia ossificans progressiva	No Change
Congenital factor XIII deficiency	No Change
Congenital factor II deficiency	No Change
Osteoporosis-pseudoglioma syndrome	No Change
Naegeli-Franceschetti-Jadassohn syndrome	No Change
Congenital muscular dystrophy with integrin alpha-7 deficiency	No Change
Mucopolysaccharidosis type 7	No Change
Brugada syndrome	No Change
Classic congenital adrenal hyperplasia due to 21- hydroxylase deficiency	No Change
Hereditary neuropathy with liability to pressure palsies	No Change
Diffuse palmoplantar keratoderma, Bothnian type	No Change
Kearns-Sayre syndrome	No Change
Congenital fibrinogen deficiency	No Change
Tumor necrosis factor receptor 1 associated periodic syndrome	No Change

## Sheet: Metabolic Conditions
Metabolic Conditions	Newborn Screen Conditions	Acute Neonatal Crisis Conditions
3-methylcrotonyl-CoA carboxylase deficiency	3-methylcrotonyl-CoA carboxylase deficiency	Medium chain acyl-CoA dehydrogenase deficiency
Aceruloplasminemia	Argininosuccinic aciduria	Long chain 3-hydroxyacyl-CoA dehydrogenase deficiency
Acute intermittent porphyria	Hyperphenylalaninemia due to tetrahydrobiopterin deficiency	Citrullinemia type I
Alpha-mannosidosis	Biotinidase deficiency	Ornithine transcarbamylase deficiency
Argininosuccinic aciduria	Carnitine palmitoyltransferase II deficiency	Isovaleric acidemia
Autosomal erythropoietic protoporphyria	Systemic primary carnitine deficiency	Argininosuccinic aciduria
Barth syndrome	Citrullinemia type I	Maple syrup urine disease
Beta-mannosidosis	Phenylketonuria	Holocarboxylase synthetase deficiency
Biotinidase deficiency	Congenital adrenal hyperplasia due to cytochrome P450 oxidoreductase deficiency	Pyruvate carboxylase deficiency
Canavan disease	Congenital adrenal hyperplasia due to 11-beta-hydroxylase deficiency	Propionic acidemia
Carnitine palmitoyltransferase II deficiency	Congenital adrenal hyperplasia due to 17-alpha-hydroxylase deficiency	Glycine encephalopathy
Chronic visceral acid sphingomyelinase deficiency	Classic congenital adrenal hyperplasia due to 21- hydroxylase deficiency
Citrullinemia type I	Cystic fibrosis
Classic glucose transporter type 1 deficiency syndrome	Glutaryl-CoA dehydrogenase deficiency
Congenital sucrase-isomaltase deficiency	Glycogen storage disease due to acid maltase deficiency
Cystinosis	Holocarboxylase synthetase deficiency
Cystinuria	Homocystinuria due to cystathionine beta-synthase deficiency
Fabry disease	Isovaleric acidemia
Gaucher disease	Long chain 3-hydroxyacyl-CoA dehydrogenase deficiency
Glutaryl-CoA dehydrogenase deficiency	Maple syrup urine disease
Glycine encephalopathy	Medium chain acyl-CoA dehydrogenase deficiency
Glycogen storage disease due to acid maltase deficiency	Mucopolysaccharidosis type 1
Glycogen storage disease due to glucose-6-phosphatase deficiency	Mucopolysaccharidosis type 2
Glycogen storage disease due to glycogen branching enzyme deficiency	Propionic acidemia
Glycogen storage disease due to liver phosphorylase kinase deficiency	Sickle cell anemia
GM1 gangliosidosis	Severe combined immunodeficiency due to complete RAG1/2 deficiency
Hartnup disease	Severe combined immunodeficiency due to adenosine deaminase deficiency
Hereditary fructose intolerance	Proximal spinal muscular atrophy
Holocarboxylase synthetase deficiency	Mitochondrial trifunctional protein deficiency
Homocystinuria due to cystathionine beta-synthase deficiency	Tyrosinemia type 1
Homzygous familial hypercholesterolemia
Hyperphenylalaninemia due to tetrahydrobiopterin deficiency
Infantile neurovisceral acid sphingomyelinase deficiency
Isovaleric acidemia
Kearns-Sayre syndrome
Krabbe disease
Leber hereditary optic neuropathy
Leigh syndrome
Lesch-Nyhan syndrome
Long chain 3-hydroxyacyl-CoA dehydrogenase deficiency
Lysosomal acid lipase deficiency
Maple syrup urine disease
Medium chain acyl-CoA dehydrogenase deficiency
MELAS
Menkes disease
Metachromatic leukodystrophy
Mitochondrial membrane protein-associated neurodegeneration
Mitochondrial neurogastrointestinal encephalomyopathy
Mitochondrial trifunctional protein deficiency
Mucolipidosis type II
Mucolipidosis type III
Mucopolysaccharidosis type 1
Mucopolysaccharidosis type 2
Mucopolysaccharidosis type 4
Mucopolysaccharidosis type 4A
Mucopolysaccharidosis type 6
Mucopolysaccharidosis type 7
Niemann-Pick disease type C
Ornithine transcarbamylase deficiency
Phenylketonuria
Porphyria variegata
Propionic acidemia
Pyruvate carboxylase deficiency
Refsum disease
Sandhoff disease
Sanfilippo syndrome type A
Sanfilippo syndrome type B
Sanfilippo syndrome type C
Smith-Lemli-Opitz syndrome
Systemic primary carnitine deficiency
Tay-Sachs disease
Tyrosinemia type 1
Wilson disease
X-linked hypophosphatemia

## Sheet: Vignettes
Condition	70b/GPT Vignette Prompt	70b Context Vignette Prompt	70b Child Response	70b Adult Response	70b Context Child Response	70b Context Adult Response	GPT Child Response	GPT Adult Response
Down syndrome	Generate a brief medical vignette of a (child/adult) with Down syndrome. Incorporate the most important clinical features.	Down Syndrome: Clinical features include variable (often mild) intellectual disability, almost constant muscular hypotonia and joint laxity, associated with morphological signs, malformations (half of cases) and increased risks of some medical complications all-life-long. Morphological features (upslanting palpebral fissures, epicanthus, flat neck, round face, small nose, bilateral single palmar …	A 10-year-old boy with Down syndrome, John, presents to the pediatrician's office for his annual checkup. He was born with a heart defect that has been monitored closely by his cardiologist, and he has also had some developmental delays. His mother reports that John has been having more difficulty with his speech and language skills lately, and she is concerned about his progress in school. On ex…	A 35-year-old woman with Down syndrome, named Sarah, presents to the clinic for her annual checkup. She has a history of congenital heart disease and has undergone several surgeries in the past. Her mother reports that Sarah has been experiencing increasing shortness of breath over the past year, especially when walking upstairs or doing physical activities. On examination, Sarah's vital signs ar…	Patient: John Smith, 8 years old male. He was born at term and had a birth weight of 3200 grams. His mother noticed that he had difficulty feeding and had a weak cry. On physical examination, he has upslanting palpebral fissures, epicanthus, flat neck, round face, small nose, bilateral single palmar crease, short stature, and joint laxity. He also has conductive hearing loss and mild intellectual…	Meet Jane, a 35-year-old woman with Down syndrome. She has short stature and a flat facial profile, with upslanting palpebral fissures and epicanthal folds. Her ears are small, and she has conductive hearing loss. Her mouth protrudes slightly, and her tongue is thick. Jane has a history of heart defects, specifically an atrioventricular canal, which was repaired surgically when she was a child. S…	John is a 4-year-old boy with Down syndrome who was diagnosed shortly after birth. His parents are concerned about his development, particularly his delayed speech and motor skills. John has a characteristic facial appearance with a small head, upward-slanting eyes, and a flattened nose bridge. He also has a single crease across his palms and a wide space between his first and second toes. John h…	Mary is a 30-year-old woman with Down syndrome who lives with her parents. She has a job at a local grocery store and enjoys spending time with her family and friends. Mary has a mild intellectual disability and relies on her parents for support with daily tasks. She has a history of thyroid problems and is taking medication to manage her thyroid levels. Mary also has a tendency to develop ear in…
Romano-Ward syndrome	Generate a brief medical vignette of a (child/adult) with Romano-Ward syndrome. Incorporate the most important clinical features.	Romano Ward Syndrome: Cardiac events occur from infancy through middle age but may manifest as early as the intrauterine stage with possibility of still birth. Most patients develop the symptoms during exercise or in response to stress or emotional disturbances and symptoms rarely occur at rest or during sleep. The syncopal episodes are due to TdP, a polymorphic ventricular tachycardia. TdP often…	A 10-year-old boy is brought to the emergency room by his parents due to recurrent episodes of uncontrolled crying and fainting" spells. The patient has a history of similar events over the past year, which have increased in frequency recently. During these episodes, he becomes pale, sweaty, and has difficulty breathing. He also experiences headaches and blurred vision. Physical examination revea…	A 35-year-old man presents to the emergency department with a complaint of palpitations and shortness of breath. He has a history of hypertension and smoking. On examination, his blood pressure is elevated, and he has a rapid irregular heartbeat. A 12-lead ECG shows atrial fibrillation with a rapid ventricular response. The patient is diaphoretic and appears uncomfortable. He is given oxygen ther…	A 10 year old boy is brought to the emergency room after experiencing recurrent episodes of syncope during physical activity over the past year. He has a history of hearing loss and wears hearing aids. On examination, his vital signs are normal, but he appears anxious. His EKG shows a prolonged QT interval and biphasic T-waves in the precordial leads. The patient is diagnosed with Romano-Ward syn…	A 35-year-old man presents to the emergency department after experiencing recurrent episodes of syncope during exercise over the past year. He has a history of sudden cardiac arrest at age 25, which was successfully resuscitated. On physical examination, his heart rate is 48 beats per minute, and his blood pressure is 100/60 mmHg. His ECG shows a prolonged QT interval (500 ms) and biphasic T-wave…	Samantha is a 10-year-old girl with Romano-Ward syndrome, a rare genetic disorder that affects the electrical system of the heart. She was diagnosed after her parents noticed that she had been experiencing episodes of fainting and had an irregular heartbeat. Samantha has a family history of sudden cardiac arrest, which prompted her doctors to perform genetic testing. She has been prescribed medic…	Mark is a 28-year-old man with Romano-Ward syndrome, a rare genetic disorder that affects the electrical system of the heart. He was diagnosed with the condition after experiencing several episodes of fainting and irregular heartbeat. Mark has a family history of sudden cardiac arrest, which prompted his doctors to perform genetic testing. He has been prescribed medication to help regulate his he…
Autosomal dominant polycystic kidney disease	Generate a brief medical vignette of a (child/adult) with Autosomal dominant polycystic kidney disease. Incorporate the most important clinical features.	Autosomal Dominant Polycystic Kidney Disease: Symptoms typically manifests in adulthood; however, approximately 2-5% of cases present before 15 years of age. The renal phenotype ranges from patients in advanced age with preserved kidney function to rare cases of enlarged kidneys that are detected in utero. Clinical symptoms, including early-onset hypertension, abdominal fullness and pain, hematur…	A 10-year-old boy presents to the pediatrician's office with his mother, who is concerned about her son's recent increase in thirst and urination. The patient has also been experiencing abdominal pain and vomiting. Physical examination reveals a large abdomen and signs of fluid overload. Urinalysis shows red blood cell casts and proteinuria. Imaging studies demonstrate numerous cysts in both kidn…	A 45-year-old man presents to his primary care physician with a 2-day history of worsening left flank pain. He has a history of autosomal dominant polycystic kidney disease (ADPKD) and has been monitored regularly by his nephrologist. His blood pressure is 140/90 mm Hg, and he has costovertebral angle tenderness. Urinalysis shows pyuria and hematuria. He undergoes imaging studies, which reveal a …	A 10-year-old boy presents to the pediatrician's office with a history of recurrent urinary tract infections and abdominal pain. On physical examination, his blood pressure is elevated at 120/80 mmHg. He has a large, firm abdomen with tenderness to palpation over the left and right costovertebral angles. There is no evidence of nephrolithiasis or other renal masses on ultrasound. His creatinine l…	A 45-year-old male presents to his primary care physician with a history of recurrent UTIs and abdominal pain. He also reports fatigue, nausea, and vomiting. The patient has a family history of ADPKD, and his father died from kidney disease at the age of 60. Physical examination reveals costovertebral angle tenderness, and a renal ultrasound shows multiple cysts in both kidneys. Laboratory tests …	Emma is a 7-year-old girl who has been diagnosed with Autosomal dominant polycystic kidney disease (ADPKD), a genetic disorder that causes cysts to develop in the kidneys. Emma has a family history of the condition, and her parents noticed that she had high blood pressure and protein in her urine during a routine check-up. Further tests confirmed the diagnosis of ADPKD, and Emma is being closely …	David is a 45-year-old man who has been diagnosed with Autosomal dominant polycystic kidney disease (ADPKD), a genetic disorder that causes cysts to develop in the kidneys. David has a family history of the condition, and he has been experiencing back pain and frequent urinary tract infections. Further tests confirmed the diagnosis of ADPKD, and David is being closely monitored by a nephrologist.
22q11.2 deletion syndrome	Generate a brief medical vignette of a (child/adult) with 22q11.2 deletion syndrome. Incorporate the most important clinical features.	22q11.2 deletion syndrome: Individuals with 22q11.2 deletion syndrome (22q11.2DS) can present with a wide range of features that are highly variable, even within families. The major clinical manifestations of 22q11.2DS include congenital heart disease, particularly conotruncal malformations (ventricular septal defect, tetralogy of Fallot, interrupted aortic arch, and truncus arteriosus), palatal …	A 4-year-old boy named Max presents to the pediatrician's office for a routine well-child visit. His mother mentions that he has had some difficulty articulating words and has been having trouble with feeding, especially when eating solid foods. Max also has a history of recurrent ear infections and has recently developed a runny nose and cough. On examination, the pediatrician notes that Max has…	A 35-year-old woman presents to her primary care physician with a complaint of increasing fatigue and shortness of breath over the past month. She also reports a recent episode of pneumonia that she thought had resolved. On examination, the patient has a low-grade fever, tachycardia, and mild respiratory distress. Her physical examination is otherwise unremarkable. The patient's medical history i…	A 3-year-old boy, John, presents to the pediatrician's office for a routine checkup. His parents mention that he has been having difficulty articulating words and has a nasal tone when speaking. On physical examination, the provider notices that John has a short stature and low-set ears. They also observe a small notch in his upper lip and a high-arched palate. The provider orders a hearing test,…	A 35-year-old woman presents to her primary care physician with a history of fatigue, shortness of breath, and palpitations. She has a known history of 22q11.2 deletion syndrome and has been followed by cardiology for her congenital heart disease. On examination, she has a height of 5 feet 3 inches, weight of 130 pounds, and BMI of 27. She has a short neck, low-set ears, and a small head. Her fac…	Mary is a 5-year-old girl with 22q11.2 deletion syndrome. She was diagnosed at birth due to her characteristic facial features, including a small mouth and low-set ears. She also has a heart defect that was repaired at 3 months of age. Mary has delayed speech and language development and has difficulty with fine motor skills such as writing and cutting. She also experiences recurrent ear infectio…	Sarah is a 28-year-old woman with a history of 22q11.2 deletion syndrome. She was diagnosed with the condition as a child after experiencing recurrent infections and developmental delays. Sarah has a unique facial appearance with a small head and low-set ears, as well as some cognitive and behavioral challenges. Sarah has a history of cardiac abnormalities and has had several surgeries to correct…
Neurofibromatosis type 1	Generate a brief medical vignette of a (child/adult) with Neurofibromatosis type 1. Incorporate the most important clinical features.	NF1: Neurofibromatosis 1 (NF1) is a multisystem disorder characterized by multiple café au lait macules, intertriginous freckling, multiple cutaneous neurofibromas, and learning disability or behavior problems. About half of people with NF1 have plexiform neurofibromas, but most are internal and not suspected clinically. Plexiform neurofibromas can cause pain, neurologic deficits, and abnormaliti…	A 7-year-old boy named Jack presents to the pediatrician's office for his annual checkup. His mother mentions that he has been complaining of headaches and blurred vision recently. On examination, the patient has a large café-au-lait spot on his left arm and several smaller ones on his trunk and limbs. His vision is normal, but his fundoscopic examination reveals papilledema. The patient's neurol…	A 35-year-old man presents to his primary care physician with concerns about several small, soft skin nodules that have been growing on his torso and arms over the past few years. He also notices that some of these nodules have become larger and more painful recently. The patient has a history of Neurofibromatosis type 1 (NF1), a genetic disorder that affects the growth and development of nerve t…	A 7-year-old boy presents to the pediatrician's office for his annual checkup. His mother mentions that he has been having trouble with reading and writing, and that he gets easily distracted in class. The child also complains of headaches and blurred vision. On physical examination, the patient has multiple café-au-lait macules on his trunk and limbs, as well as intertriginous freckling in his a…	A 35-year-old man presents to the clinic with a long history of neurofibromas, café au lait macules, and intertriginous freckling consistent with Neurofibromatosis type 1 (NF1). He has had multiple cutaneous and subcutaneous neurofibromas since his early 20s, which have been gradually increasing in number and size. Recently, he has noticed some pain and discomfort in his left leg, which he attrib…	Sarah is a 5-year-old girl who has been diagnosed with Neurofibromatosis type 1 (NF1). She was brought to the clinic by her parents, who noticed multiple café-au-lait spots on her skin and a small lump under her right arm. Upon examination, the doctor also found some small bumps on her skin, called neurofibromas. Sarah's parents reported that she has been experiencing frequent headaches, and the …	Emily is a 32-year-old woman who was diagnosed with Neurofibromatosis type 1 (NF1) during her teenage years. She has multiple café-au-lait spots on her skin and has developed several benign tumors on her skin, including a plexiform neurofibroma on her thigh that causes chronic pain and discomfort. Emily has also experienced hearing loss in her left ear and has developed scoliosis. She is concerne…
Fragile X syndrome	Generate a brief medical vignette of a (child/adult) with Fragile X syndrome. Incorporate the most important clinical features.	Fragile X: Fragile X syndrome occurs in individuals with an FMR1 full mutation or other loss-of-function variant and is nearly always characterized in affected males by developmental delay and intellectual disability along with a variety of behavioral issues. Autism spectrum disorder is present in 50%-70% of individuals with FXS. Affected males may have characteristic craniofacial features (which…	A 10-year-old boy named Max presents to the clinic with his mother due to concerns about his learning and behavior. He has been diagnosed with Fragile X syndrome, a genetic disorder caused by an expansion of a CGG repeat in the FMR1 gene. Max has difficulty with social interactions, language processing, and exhibits repetitive behaviors such as hand flapping and obsessive interests. He also exper…	A 35-year-old man with intellectual disability, prominent ears, and a long face presents to the clinic for a routine checkup. He has a history of seizures and has been taking anticonvulsants for several years. His speech is halting, and he has difficulty with eye contact. He lives in a group home and has a job at a local sheltered workshop._x000D_ The most important clinical features of this pati…	Patient Vignette: Meet Max, a 5-year-old boy who was recently diagnosed with Fragile X syndrome. Max's parents first noticed delays in his development when he was around 18 months old. He struggled to meet milestones such as sitting, standing, and walking, and by the age of 3, he still wasn't speaking or interacting with others appropriately. Max also displays several behavioral issues, including…	A 25-year-old male with a history of developmental delay and intellectual disability presents to the clinic for a routine follow-up appointment. He has a diagnosis of Fragile X syndrome, confirmed by genetic testing. The patient has a characteristic craniofacial appearance, including a large forehead, long face, and prominent jaw. He also has joint laxity and pes planus. The patient has a history…	A 4-year-old boy was brought to the pediatrician by his parents due to developmental delays and behavioral issues. The child was born at term with no complications during pregnancy or delivery. However, the parents noticed that he was not meeting developmental milestones, including sitting up, crawling, and walking, on time. He also had delayed language development and showed signs of hyperactivi…	A 30-year-old male with Fragile X syndrome presented to the clinic with symptoms of anxiety and depression. He had a history of delayed development, language and social skills deficits, and attention deficit hyperactivity disorder (ADHD) in childhood. On examination, he had a long face with a prominent jaw and large ears, and his joints were hypermobile. He had a mild intellectual disability with…
Retinitis pigmentosa	Generate a brief medical vignette of a (child/adult) with Retinitis pigmentosa. Incorporate the most important clinical features.	Retinitis pigmentosa: Retinitis pigmentosa is slowly progressive but relentless. There is however broad variability in age of onset, rate of progression and secondary clinical manifestations. Affected individuals generally first develop night blindness (nyctalopia) due to loss of rod function, often in adolescence or earlier. They then develop peripheral visual field impairment, and over time los…	A 10-year-old boy presents to the ophthalmology clinic with progressive night blindness and difficulty seeing in dim lighting environments. He has a positive family history of retinitis pigmentosa, and his grandfather had similar symptoms at a young age. On examination, visual acuity is 20/50 in both eyes, and funduscopic examination reveals bone spicule pigmentation and attenuated retinal vessel…	A 45-year-old man presents to the ophthalmology clinic with progressive night blindness and peripheral vision loss over the past year. He has a family history of retinitis pigmentosa (RP) and his older brother was diagnosed with the same condition at a similar age. On examination, visual acuity is 20/40 in both eyes, and funduscopic examination reveals bone spicule pigmentation changes and attenu…	A 7 year old boy presents to the pediatrician's office with complaints of difficulty seeing at night and peripheral vision loss over the past year. He has also noticed that his central vision is not as sharp as it used to be. On examination, he has a visual acuity of 20/50 in both eyes, with a concentric reduction of his visual field. His fundus shows bone spicule pigment deposits and attenuated …	A 45-year-old male presents to the clinic with a long history of progressive night blindness and peripheral visual field loss. He has difficulty navigating in low light environments and has noticed a gradual reduction in his central vision over the past few years. On examination, he has attenuated retinal vessels, waxy optic disc pallor, and bone spicule pigment deposits on fundus examination. Hi…	Tommy is a 7-year-old boy who was referred to a pediatric ophthalmologist due to concerns about his vision. His parents noticed that he was having difficulty seeing in dimly lit environments and frequently tripping over objects that he couldn't see. Upon examination, the ophthalmologist noted that Tommy had a progressive loss of peripheral vision, which is a hallmark symptom of Retinitis pigmento…	John is a 45-year-old man who has been experiencing difficulty seeing in dimly lit areas and has noticed a gradual loss of his peripheral vision over the past few years. He has a family history of vision problems and after a comprehensive eye exam, he was diagnosed with Retinitis Pigmentosa (RP). RP is a genetic disorder that causes the degeneration of the retina, leading to progressive vision lo…
Mucolipidosis type III	Generate a brief medical vignette of a (child/adult) with Mucolipidosis type III. Incorporate the most important clinical features.	Mucolipidosis type III: In MLIII, symptom onset is often in the first two decades of life and patients typically present with progressive hand deformities and restricted range of joint motion. For these symptoms, patients will often consult specialists such as rheumatologists and orthopedic or plastic surgeons. Progressive hip dysplasia may cause bone pain and leads to waddling gait. Other muscul…	A 4-year-old boy presents to the pediatrician's office with his mother due to a recent development of stiffness in his joints and difficulty walking. The patient has a history of recurrent respiratory infections and has been diagnosed with Mucolipidosis type III, a genetic disorder that affects the nervous system and causes progressive loss of motor skills. On examination, the patient has a weak …	A 35-year-old man presents to the neurology clinic with a 2-year history of progressive cognitive decline, including difficulty with memory, language, and problem-solving. He also experiences frequent falls and has difficulty with coordination and balance. On examination, he has a coarse facial feature, including a prominent forehead, long face, and widely spaced eyes. His speech is slow and slur…	A 7-year-old boy presents to the clinic with a history of progressive hand deformities and restricted range of joint motion, particularly in his shoulders, hips, and fingers. He also complains of bone pain and waddling gait. On examination, he has short stature, mildly coarse facial features, corneal clouding, and mild retinopathy. His heart sounds reveal aortic insufficiency. His ribs, sternum, …	A 35-year-old male presents to the clinic with a long history of progressive joint stiffness and pain, particularly in his hands and hips. He has difficulty straightening his fingers and has developed a claw-like deformity. He also experiences waddling gait due to hip dysplasia. The patient has short stature and mild coarsening of facial features. He has a history of cardiac valvular disease and …	Sarah is a 6-year-old girl who has been diagnosed with Mucolipidosis type III. She was born with no apparent health issues, but her parents noticed that she was not meeting her developmental milestones as expected. They also noticed that she had a stiff gait and was not able to run and jump like other children her age. Upon examination, Sarah's doctors noted that she had joint stiffness and limit…	Mrs. Johnson is a 32-year-old woman with Mucolipidosis type III. She was diagnosed with the condition at the age of 6, after experiencing delayed milestones and difficulty walking. She has a history of recurrent respiratory infections, hearing loss, and joint stiffness. Mrs. Johnson also has short stature and a barrel-shaped chest. Despite her physical limitations, she is a determined and indepen…
Alpha-1-antitrypsin deficiency	Generate a brief medical vignette of a (child/adult) with Alpha-1-antitrypsin deficiency. Incorporate the most important clinical features.	Alpha-1 antitrypsin deficiency (AATD): can present with hepatic dysfunction in individuals from infancy to adulthood and with chronic obstructive lung disease (emphysema and/or bronchiectasis), characteristically in individuals older than age 30 years. Individuals with AATD are also at increased risk for panniculitis (migratory, inflammatory, tender skin nodules which may ulcerate on legs and low…	A 4-year-old boy presents to the pediatrician's office with a history of recurrent respiratory infections and wheezing. He was born at term, and his birth weight was appropriate for gestational age. His developmental milestones have been normal. The child has a history of frequent ear infections and has had pneumonia twice in the past year. Physical examination reveals a healthy-appearing boy wit…	A 45-year-old male, John, presents to his primary care physician with a 2-year history of progressive shortness of breath and fatigue. He has a history of smoking and works as a construction worker. On examination, his vital signs are normal, but he has a prolonged expiratory phase and wheezing on lung auscultation. His chest X-ray shows diffuse bilateral infiltrates. A blood test reveals a low l…	A 3-year-old boy presents to the emergency department with fever, cough, and difficulty breathing. He has had recurrent respiratory infections over the past year and his parents have noticed that he gets winded easily when playing. On examination, he is tachypneic and has a prolonged expiration. His chest x-ray shows diffuse bilateral infiltrates. He is diagnosed with pneumonia and started on ant…	Ms. X is a 45-year-old woman who presents to her primary care physician with a long history of smoking (30 pack years) and progressive shortness of breath over the past year. She has also noticed recurrent respiratory infections, fatigue, and weight loss. Physical examination reveals decreased breath sounds at the bases of both lungs and a positive Shwachman-Katz test (a simple blood test used to…	Samantha is a 7-year-old girl who has been experiencing frequent respiratory infections and difficulty breathing for the past few months. Her parents noticed that she has been coughing more frequently, especially at night, and has been feeling tired and fatigued. Samantha's pediatrician ran some tests and found that she has Alpha-1-antitrypsin deficiency, a genetic disorder that affects the liver…	John is a 45-year-old man who has been experiencing shortness of breath and wheezing for several months. He is a non-smoker and has no history of asthma or allergies. He recently underwent pulmonary function tests that revealed obstructive lung disease, and subsequent genetic testing confirmed a diagnosis of Alpha-1-antitrypsin deficiency. Alpha-1-antitrypsin deficiency is a genetic disorder that…
Marfan syndrome	Generate a brief medical vignette of a (child/adult) with Marfan syndrome. Incorporate the most important clinical features.	Marfan syndrome: FBN1-related Marfan syndrome (Marfan syndrome), a systemic disorder of connective tissue with a high degree of clinical variability, comprises a broad phenotypic continuum ranging from mild (features of Marfan syndrome in one or a few systems) to severe and rapidly progressive neonatal multiorgan disease. Cardinal manifestations involve the ocular, skeletal, and cardiovascular sy…	A 10-year-old boy is brought to the pediatrician's office by his mother due to concerns about his height and arm span. The patient's height is 5 feet 5 inches, and his arm span exceeds his height. He also has a long, thin face with a narrow palpebral fissure. Additionally, he has mitral valve prolapse and myopia. Family history reveals that his father and maternal grandfather have similar feature…	A 35-year-old man named John presents to his primary care physician's office for a routine checkup. He reports no significant medical history but mentions that he has been feeling tired and experiencing shortness of breath recently. On physical examination, John's height is 6 feet 5 inches (196 cm), and his arm span exceeds his height. His fingers are long and thin, and his wrists and ankles are …	A 10-year-old boy is brought to the pediatrician's office by his mother, who reports that he has been complaining of blurred vision and headaches. On physical examination, the patient is noted to have long limbs and a tall, thin habitus. His visual acuity is 20/400 in both eyes, and there is evidence of ectopia lentis. The patient also has joint hypermobility and scoliosis. An echocardiogram reve…	A 35-year-old man presents to the emergency department with sudden onset of severe chest pain, difficulty breathing and a feeling of impending doom. He has a history of Marfan syndrome and has been followed regularly by his primary care physician and cardiologist for management of his condition. On examination, he is diaphoretic, pale and distressed, with a blood pressure of 80/60 mmHg, tachycard…	Sarah is a 10-year-old girl with Marfan syndrome who presents to the clinic for a routine check-up. She was diagnosed with the condition at age 5 after her parents noticed that she was taller than her peers and had unusually long fingers and limbs. Sarah has a tall stature with a slender build, and her arm span is greater than her height. She also has a high-arched palate, a narrow face, and crow…	John is a 35-year-old male who was recently diagnosed with Marfan syndrome. He presents with a tall and thin body habitus, with disproportionately long limbs and fingers. He reports a history of joint pain, particularly in his knees and hips, and has a history of dislocations. On physical exam, John has a high arched palate, crowded teeth, and a chest deformity called pectus excavatum. Additional…
Congenital sucrase-isomaltase deficiency	Generate a brief medical vignette of a (child/adult) with Congenital sucrase-isomaltase deficiency. Incorporate the most important clinical features.	Congenital sucrase-isomaltase deficiency: Onset is usually after weaning from breast milk or lactose-only formula to foods containing sucrose and/or starch. Clinical manifestations include osmotic diarrhea, abdominal bloating and discomfort, flatulence and vomiting. This may result in failure to thrive, dehydration and malnutrition. Mildly affected individuals may present with irritable bowel syn…	A 3-year-old boy presents to the emergency department with a 2-day history of vomiting and abdominal pain. He has been having watery diarrhea for the past year, but it has become more frequent and severe over the past few days. The patient has also had fever and signs of dehydration. Physical examination reveals a tender abdomen with guarding and rebound tenderness. The patient's medical history …	A 35-year-old woman presents to her primary care physician with complaints of persistent bloating, abdominal pain, and diarrhea after consuming certain foods, particularly those high in sugar and starch. She has had these symptoms since childhood but has learned to manage them by avoiding problematic foods. However, recently, she has noticed that her symptoms have worsened, and she has experience…	A 3-year-old boy presents to the emergency department with a history of persistent diarrhea and abdominal pain over the past week. The patient was recently weaned off breast milk and started eating solid foods, including sugary snacks and starchy foods like pasta and bread. The patient's mother reports that he has been vomiting and experiencing frequent, loose bowel movements. On physical examina…	A 35-year-old woman presents to her primary care physician with a long history of abdominal bloating and discomfort, loose/frequent stools, and occasional vomiting after consuming meals containing sucrose or starch. She was breastfed for six months and then transitioned to a lactose-free formula. Symptoms started when she began eating solid foods at 6 months of age. The patient has had recurrent …	A 6-year-old boy named Jack was brought to the pediatrician by his parents due to persistent diarrhea and abdominal pain. He had been experiencing these symptoms for several months, and his parents had noticed that he had lost weight and appeared pale and fatigued. Upon further investigation, the pediatrician discovered that Jack had Congenital sucrase-isomaltase deficiency, a rare genetic disord…	Mrs. Smith is a 35-year-old female with a history of chronic diarrhea and abdominal pain since childhood. She reports that her symptoms worsen after consuming foods high in carbohydrates, such as bread, pasta, and sweets. Mrs. Smith has been diagnosed with Congenital sucrase-isomaltase deficiency, a rare genetic disorder that impairs the body's ability to digest sucrose and maltose. She has been …
Cystic fibrosis	Generate a brief medical vignette of a (child/adult) with Cystic fibrosis. Incorporate the most important clinical features.	Cystic fibrosis (CF): is a multisystem disease affecting epithelia of the respiratory tract, exocrine pancreas, intestine, hepatobiliary system, and exocrine sweat glands. Morbidities include recurrent sinusitis and bronchitis, progressive obstructive pulmonary disease with bronchiectasis, exocrine pancreatic deficiency and malnutrition, pancreatitis, gastrointestinal manifestations (meconium ile…	A 7-year-old boy, named Jack, is brought to the pediatrician's office by his mother due to persistent cough and difficulty breathing. The boy has been experiencing recurrent respiratory infections and has had a productive cough with thick, sticky mucus for several years. He also complains of abdominal pain and distension. On physical examination, the patient's vital signs are normal, but he has a…	A 35-year-old woman named Sarah has been diagnosed with cystic fibrosis (CF) since she was a child. She has been experiencing progressive shortness of breath, wheezing, and persistent cough over the past year. Her lung function tests show a decline in forced expiratory volume in 1 second (FEV1) and forced vital capacity (FVC). Chest X-ray reveals bilateral pulmonary infiltrates and atelectasis. S…	Patient: Sarah, a 5-year-old girl, presents to the clinic with her mother due to concerns of recurrent respiratory infections and difficulty gaining weight. She was born at term and had a normal newborn screen for cystic fibrosis (CF). However, she has had multiple episodes of bronchitis and pneumonia in the past year, and her mother reports that she coughs frequently, especially at night. Sarah …	Patient: John Smith, 35 years old Chief Complaint: Shortness of breath and chronic cough History of Present Illness: John has been experiencing increasing shortness of breath and a persistent cough over the past year. He has also noticed recurrent respiratory infections and occasional abdominal pain. He was diagnosed with CF as an infant through newborn screening. Past Medical History: John has a…	Sarah is a 7-year-old girl who has been diagnosed with cystic fibrosis (CF) since birth. She presents with chronic cough, wheezing, and recurrent respiratory infections. Her parents report that she has difficulty gaining weight and has frequent episodes of abdominal pain and diarrhea. Sarah's sweat chloride test was positive, confirming the diagnosis of CF. She is currently receiving treatment wi…	John is a 32-year-old male who has been diagnosed with cystic fibrosis since childhood. He presents to the clinic today with complaints of worsening shortness of breath, cough, and increased sputum production over the past few weeks. He reports a history of recurrent respiratory infections and has been hospitalized multiple times for exacerbations of his cystic fibrosis. On physical examination, …
Trisomy 18	Generate a brief medical vignette of a (child/adult) with Trisomy 18. Incorporate the most important clinical features.	Trisomy 18: Hypotonia, hyporeactivity and feeding problems (poor suction) are present in the first weeks of life and are followed by a progression to hypertonia with infants showing an apparent lack of awareness of their surroundings. Common features are intrauterine and postnatal growth delay, an emaciated appearance with hypotrophy, microcephaly with a narrow skull and dolichocephaly, microretr…	A 3-month-old girl, Sarah, is brought to the pediatrician's office by her parents due to concerns about her development. She was born at 37 weeks gestation and had a low birth weight of 2.4 kg (5.3 lbs). Sarah has been having difficulty feeding and has not been gaining weight as expected. On examination, the pediatrician notes that Sarah has a small head size, short limbs, and a single crease in …	A 25-year-old woman presents to her primary care physician with a complaint of increasing shortness of breath over the past month. She has a history of Trisomy 18, a genetic disorder caused by an extra copy of chromosome 18. On examination, she has a distinctive facial appearance, including a small head, narrow eyes, and a short nose. Her vital signs are normal, but her lung sounds are diminished…	Patient: Baby A, a 6-month-old female infant, was brought to the clinic by her parents due to concerns about her development and growth. The baby was born at 37 weeks gestation via cesarean section, with a birth weight of 2.5 kg (5.5 lbs). Her mother reported that she had difficulty breastfeeding and had to switch to formula feeding. Baby A has been sleeping a lot and doesn't seem to respond much…	A 25-year-old woman with Trisomy 18 presents to the clinic with her caregiver. She has a history of poor feeding and growth delay, and has been diagnosed with intellectual disability. On examination, she has a narrow skull, microcephaly, and dolichocephaly. Her face appears flat and her eyes are small. She has a high-pitched voice and a short stature. She is unable to walk or stand without suppor…	Samantha is a 2-year-old girl with Trisomy 18, also known as Edwards syndrome. She was born with a low birth weight and has had several medical issues since birth. Samantha has a small head circumference, a small jaw, and clenched fists. She also has a heart defect and difficulty feeding. Samantha has developmental delays and has not yet achieved many milestones, such as sitting up or crawling. S…	Mrs. Johnson is a 35-year-old woman who was diagnosed with Trisomy 18 during her pregnancy. She was advised to terminate the pregnancy, but she decided to carry the baby to term. Her daughter was born with a low birth weight and small size. The baby had a small head circumference, a cleft lip, and a heart defect. The baby had difficulty breathing and was admitted to the neonatal intensive care un…
Recessive X-linked ichthyosis	Generate a brief medical vignette of a (child/adult) with Recessive X-linked ichthyosis. Incorporate the most important clinical features.	Recessive X-linked ichthyosis: Onset may occur within the first days of life with the development of generalized non-erythematous, polygonal, loosely adherent scales. These scales later evolve into grayish or blackish adherent scales that are pronounced on the trunk, the extensor and flexor sites of the extremities, and the neck (giving the ''dirty-neck'' appearance). Skin's folds, palms and sole…	A 3-year-old boy presents to the pediatrician's office with his mother, who is concerned about his dry, scaly skin and thickened skin on his arms and legs. The child has a history of delayed milestones and has been experiencing recurrent respiratory infections. On examination, the child has a distinctive fish scale appearance to his skin, with large, dark brown scales covering his limbs and trunk…	A 35-year-old man presents to the dermatology clinic with a lifelong history of dry, scaly skin and thickened skin on his palms and soles. He has never had any respiratory problems. On examination, there is marked hyperkeratosis and scaling of the skin, particularly on the extensor surfaces, with a characteristic fish scale appearance. The patient's hair is normal in texture and distribution. The…	A 3-day-old male newborn is brought to the pediatrician's office because of the development of generalized non-erythematous, polygonal, loosely adherent scales all over his body, more pronounced on the trunk, the extensor and flexor sites of the extremities, and the neck (giving the ''dirty-neck'' appearance). The baby was born at term with a delayed birth (insufficient cervical dilatation) and h…	A 35-year-old male presents to the dermatology clinic with a lifelong history of dry, scaly skin that worsens in the winter months. He has noticed that his skin has improved over time but still experiences persistent scaling on his trunk, neck, and extremities. The patient also reports difficulty with corneal opacities and has had to undergo multiple eye surgeries. He has a history of attention d…	Tommy is a 5-year-old boy who was brought to the pediatrician's office by his parents due to persistent dry, scaly skin. His parents have noticed that his skin has been getting progressively worse over the past few months, and they have tried various moisturizers and creams without much improvement. On physical examination, Tommy has thick, scaly plaques covering most of his body, especially on h…	John is a 35-year-old male who presents to the dermatology clinic with complaints of dry, scaly skin that has been present since birth. He reports that his skin becomes particularly dry and itchy during the winter months. On examination, John has large, dark, polygonal scales that are present over his entire body, with sparing of the face and scalp. He also has areas of erythema and hyperpigmenta…
Hereditary hemorrhagic telangiectasia	Generate a brief medical vignette of a (child/adult) with Hereditary hemorrhagic telangiectasia. Incorporate the most important clinical features.	Hereditary hemorrhagic telangiectasia (HHT): is characterized by the presence of multiple arteriovenous malformations (AVMs) that lack intervening capillaries and result in direct connections between arteries and veins. The most common clinical manifestation is spontaneous and recurrent nosebleeds (epistaxis) beginning on average at age 12 years. Telangiectases (small AVMs) are characteristically…	A 10-year-old boy presents to the emergency department with recurrent nosebleeds and a history of easy bruising. He has had multiple episodes of bleeding from his gums and has experienced prolonged bleeding after dental procedures. His family history reveals that his mother and maternal grandfather had similar symptoms. Physical examination shows telangiectasias on the face, hands, and feet. The …	A 35-year-old woman presents to her primary care physician with recurrent nosebleeds over the past year, occurring approximately once a month. She also reports fatigue, shortness of breath, and frequent episodes of bruising. On physical examination, the patient has multiple small telangiectasias on her face, hands, and feet. Her family history reveals that her mother and maternal grandfather had …	A 7-year-old boy presents to the emergency department with a 2-day history of recurrent nosebleeds. His mother reports that he has had several episodes of epistaxis over the past year, but they have become more frequent and severe in recent days. The child appears pale and tired, with signs of mild anemia. On examination, there are multiple small telangiectases on his lips, tongue, and fingers. H…	A 35-year-old woman presents to her primary care physician with a history of recurrent nosebleeds (epistaxis) since childhood, which have become more frequent over the past year. She also reports fatigue and shortness of breath. Physical examination reveals multiple small telangiectases on her lips, tongue, and fingers. The patient has a history of heavy menstrual bleeding and has been diagnosed …	A 6-year-old boy presents to the clinic with a history of recurrent epistaxis and skin discolorations since infancy. His parents report that he has been experiencing frequent nosebleeds, often lasting for more than 10 minutes, and that they have noticed small red spots on his lips and tongue. The boy has also complained of abdominal pain and fatigue. On physical examination, the boy has multiple …	A 35-year-old woman presented to the clinic with a history of recurrent nosebleeds since childhood, as well as a family history of similar episodes. She reported having several episodes of heavy bleeding in the past year, requiring multiple visits to the emergency department for nasal packing and cauterization. On examination, she had multiple telangiectasias on her lips, tongue, and fingers, as …
Mucopolysaccharidosis type 4A	Generate a brief medical vignette of a (child/adult) with Mucopolysaccharidosis type 4A. Incorporate the most important clinical features.	Mucopolysaccharidosis type 4A: The phenotypic spectrum of mucopolysaccharidosis IVA (MPS IVA) is a continuum that ranges from a severe and rapidly progressive early-onset form to a slowly progressive later-onset form. Children with MPS IVA typically have no distinctive clinical findings at birth. The severe form is usually apparent between ages one and three years, often first manifesting as kyph…	Mucopolysaccharidosis (MPS) type 4A is a rare genetic disorder caused by a deficiency of the enzyme N-acetylgalactosamine-6-sulfatase, resulting in the accumulation of glycosaminoglycans (GAGs) in various tissues and organs. A 4-year-old boy named Max presents with a 2-year history of progressive developmental delay, coarse facial features, and joint stiffness. On physical examination, Max has a …	Mucopolysaccharidosis (MPS) type 4A is a rare genetic disorder caused by a deficiency of the enzyme N-acetylgalactosamine-6-sulfatase, resulting in the accumulation of glycosaminoglycans (GAGs) in various tissues and organs. A 35-year-old man presents with a long history of progressive joint stiffness and pain, particularly in his hands and knees. He also experiences recurrent respiratory infecti…	Patient Vignette: Meet Emily, a 3-year-old girl who presents to the clinic with her parents due to concerns about her growth and development. She was born at term and had normal milestones in the first year of life. However, over the past year, her parents have noticed that she is not growing as quickly as her peers and has developed a distinctive "knock-knee" appearance. Emily also complains of …	Patient Vignette: Meet Sarah, a 35-year-old woman with Mucopolysaccharidosis type 4A (MPS IVA). She was diagnosed with the condition when she was five years old and has been managing her symptoms ever since. Sarah is short in stature, with a height of only 4 feet 8 inches, and has a distinctive coarse facial feature, including a broad mouth and widely spaced teeth. She also experiences hearing lo…	A 4-year-old boy was referred to a pediatric geneticist for evaluation of developmental delay and joint stiffness. His parents reported that he had missed several developmental milestones, including walking and talking, and had a history of recurrent ear infections. On examination, the child had short stature, coarse facial features, and limited range of motion in his joints. He also had hearing …	Mucopolysaccharidosis type 4A (MPS 4A), also known as Morquio syndrome, is a rare genetic disorder that affects both children and adults. A 30-year-old man presented to the clinic with complaints of joint pain, shortness of breath, and difficulty walking. He had a history of recurrent ear infections and had undergone multiple surgeries for hernias and spinal stenosis. On examination, he had short…
Dentinogenesis imperfecta	Generate a brief medical vignette of a (child/adult) with Dentinogenesis imperfecta. Incorporate the most important clinical features.	Dentinogenesis imperfecta: The dental features of DGI-2 are typically bulbous crowns with marked cervical constriction along with amber translucent discoloration and tooth attrition. Roots are generally short and constricted. Both primary and permanent teeth present pulp obliteration. Patients with this form of DGI have no normal teeth. Sensorineural hearing loss has also been found in some patie…	A 7-year-old boy presents to the pediatric dentist with a chief complaint of toothache. He has a history of frequent dental caries and has had multiple teeth extracted in the past. On examination, his teeth appear small and discolored, with obvious dental caries. His dental radiographs show evidence of pulpitis and abscess formation. The patient's medical history is significant for Dentinogenesis…	A 35-year-old man presents to the dental clinic with a complaint of tooth sensitivity and pain in his lower front teeth. He has a history of multiple dental procedures, including several root canals and crowns. His medical history is unremarkable. On examination, his teeth appear small and discolored, with obvious dental work. His gums are inflamed, and he has significant tooth wear. Radiographs …	A 7-year-old boy presents to the pediatric dentist with his mother, who is concerned about the appearance of her son's teeth. The boy has had difficulty chewing and biting food for some time, and his front teeth appear worn down. On examination, the dentist notes that the boy's primary teeth are opalescent and have a bulbous shape, with cervical constriction at the crown-root junction. The roots …	A 35-year-old woman presents to the dental clinic with a chief complaint of worn teeth and sensitivity to cold and hot foods and drinks. On examination, her teeth appear abnormally small and have a characteristic amber or opalescent discoloration. The patient reports a history of excessive tooth wear and tear, particularly on the occlusal surfaces of her molars. She also mentions that her teeth h…	A 5-year-old girl named Emily was brought to the dentist by her parents for routine dental check-up. Emily has a history of weak and brittle teeth, which often break or chip while eating. Her parents also mentioned that her teeth appeared discolored and had a translucent appearance. Upon examination, the dentist observed that Emily had multiple teeth with enamel defects and a greyish-blue discolo…	A 35-year-old woman presents to the dentist with a chief complaint of tooth sensitivity and discoloration. On examination, the patient has thin and translucent enamel, and the dentin appears yellow-brown in color with a mottled appearance. The patient also reports a history of multiple dental fractures and previous restorations. Based on these findings, the patient is diagnosed with Dentinogenesi…
Cystinuria	Generate a brief medical vignette of a (child/adult) with Cystinuria. Incorporate the most important clinical features.	Cystinuria: Cystinuria develops in patients of any age but renal colic due to cystine stone appears generally in the first two decades of life, with a median age of onset of 15 years. Male patients tend to present with more aggressive disease, and occurrence of renal stones before the age of 3 is more frequent in males. Urolithiasis is bilateral in more than 75% of cases and recurrence rate is ov…	A 5-year-old boy presents to the emergency department with left flank pain and vomiting. He has a history of recurrent kidney stones and his mother reports that he drinks very little water. On examination, his blood pressure is 100/60 mmHg, pulse 120/min, respiratory rate 24/min, temperature 37.5°C (99.5°F). He has moderate left flank tenderness and a positive pyeloureteric jerk. Urinalysis shows…	A 35-year-old male presents to his primary care physician with a complaint of left flank pain that started suddenly 2 days ago. He has had several episodes like this in the past, but they have always resolved on their own. This time, however, the pain is severe and persistent. He denies any other symptoms such as fever, nausea, or vomiting. He has a history of recurrent kidney stones. Physical ex…	A 12-year-old male presents to the emergency department with acute onset left flank pain that radiates to his groin. He has had similar episodes in the past, but never this severe. He denies any recent UTIs or other medical conditions. Physical exam reveals tenderness to palpation over the left kidney and costovertebral angle, with associated guarding and rigidity. Urinalysis shows numerous cysti…	A 35-year-old male presents to the emergency department with acute left flank pain that started suddenly while working out at the gym. He has a history of recurrent kidney stones and has passed several stones in the past. He denies any recent UTIs or other medical conditions. On examination, his vital signs are normal except for a temperature of 100.4°F (38°C). His abdominal exam reveals tenderne…	A 6-year-old boy is brought to the pediatrician by his mother who reports that he has been experiencing recurrent episodes of kidney stones. The child has a history of abdominal pain, nausea, and vomiting. The pediatrician suspects cystinuria, a genetic disorder that causes the buildup of cystine, an amino acid, in the kidneys and urine. Upon further examination, the pediatrician finds that the c…	A 34-year-old male presents to the emergency department with severe abdominal pain and urinary urgency. He reports a history of recurrent kidney stones, which he has been passing for the past few years. The patient has a family history of kidney stones and reports that his father and grandfather have also had recurrent kidney stones. On physical examination, the patient is in significant distress…
Stargardt disease	Generate a brief medical vignette of a (child/adult) with Stargardt disease. Incorporate the most important clinical features.	Stargardt disease: The disease typically presents within the first two decades of life, even though symptoms can also appear during adulthood and as late as the seventh decade. Although disease progression and severity varies widely, Stargardt disease (STGD1) is usually characterized by a progressive loss of central vision causing blurry vision and, occasionally, an increasing difficulty to adapt…	A 10-year-old boy presents to the ophthalmologist's office with a 2-year history of progressive vision loss, difficulty reading, and trouble recognizing faces. He has a family history of similar symptoms in his older siblings. On examination, visual acuity is 20/100, and funduscopic examination reveals macular degeneration with yellow deposits and atrophy of the retinal pigment epithelium. Geneti…	A 35-year-old man presents to the ophthalmology clinic with a 10-year history of progressive vision loss, particularly in the central visual field. He has difficulty reading and recognizing faces, and often trips over objects due to his poor peripheral vision. On examination, he has a best-corrected visual acuity of 20/800, with a prominent macular scotoma. Funduscopic examination reveals a yello…	A 10-year-old boy presents to the ophthalmology clinic because of complaints of blurry vision and difficulty seeing in bright lighting conditions. He has no eye pain or discomfort but reports that colors appear faded. His visual acuity is 20/70 in both eyes, and his fundus examination shows a characteristic "beaten bronze" appearance with prominent flecks and lipofuscin accumulation. Electroretin…	A 35-year-old male presents to the ophthalmology clinic complaining of blurry vision and difficulty adapting in the dark over the past year. He also mentions that he has had trouble distinguishing between certain colors, especially red and green, since his early twenties. His visual acuity is 20/100 in both eyes, with a peripheral field of 80 degrees. Funduscopic examination reveals typical Starg…	A 10-year-old boy was brought to the ophthalmologist by his parents after they noticed that he had difficulty seeing in dim light and had trouble reading small print. The ophthalmologist performed a thorough eye examination and found that the boy had macular degeneration, which is a progressive deterioration of the central part of the retina. The ophthalmologist explained to the family that the b…	Patient X is a 45-year-old man who presents to the clinic with complaints of blurry vision and difficulty reading. He reports that he has had these symptoms for several years, but they have progressively worsened over time. Upon further examination, it is discovered that he has Stargardt disease. Stargardt disease is a genetic disorder that affects the retina, the part of the eye that senses ligh…
Triploidy	Generate a brief medical vignette of a (child/adult) with Triploidy. Incorporate the most important clinical features.	Triploidy: Triploidy is a rare chromosomal anomaly, polyploidy, characterized by early in utero growth restriction, and multiple birth defects, including neural tube defects, facial abnormalities, cleft lip/palate, congenital heart anomalies, genital malformations, and peripheral skeletal abnormalities. It is usually prenatally lethal. \n\nGenerate a brief medical vignette of a (child/adult) with…	A 3-year-old girl presents to the pediatrician's office for a routine well-child visit. Her mother mentions that she has been having some difficulty potty training her daughter and that she seems to get tired easily. On examination, the child is noted to have a short stature, small head size, and a flat nasal bridge. A chromosomal analysis reveals that the child has an extra set of chromosomes, r…	A 35-year-old woman, G.S., presents to the genetics clinic for an evaluation of her recently diagnosed triploidy. She has a history of recurrent pregnancy losses and was recently found to have an extra set of chromosomes (69,XXX) on karyotyping. She is concerned about her fertility and potential risks to her health. On examination, she has a tall stature, slender build, and mild intellectual disa…	A 3-year-old girl presents to the pediatrician's office for a routine well-child visit. Her parents are concerned about her slow growth rate and developmental delays. On examination, she has facial dysmorphism, including a flat nasal bridge, a short upturned nose, and widely spaced eyes. She also has a cleft palate and limb abnormalities, including clubfoot deformity. The child's growth chart rev…	Meet Sarah, a 25-year-old woman who was diagnosed with triploidy during her routine ultrasound examination at 16 weeks of gestation. Her obstetrician noticed that the fetus was not growing at a normal rate and had some abnormalities in its facial features. Further testing revealed that Sarah's baby had an extra set of chromosomes, which is characteristic of triploidy. Despite the grim prognosis, …	A 2-year-old boy was brought to the hospital by his parents due to concerns of developmental delay and abnormal physical features. Upon physical examination, the child was found to have a small head circumference, a wide and flat nasal bridge, low-set ears, and a small jaw. Additionally, his hands and feet were small and he had a single crease across his palms.Further investigations revealed that…	A 32-year-old female presents to the clinic with complaints of irregular periods and difficulty conceiving for the past two years. She reports a history of two miscarriages in the first trimester. On physical examination, she has characteristic facial features such as a small head circumference, low-set ears, and a small jaw. Her blood pressure is elevated, and she has mild edema in her lower ext…
Steinert myotonic dystrophy	Generate a brief medical vignette of a (child/adult) with Steinert myotonic dystrophy. Incorporate the most important clinical features.	Steinert myotonic dystrophy: The age of onset is highly variable, from prenatal to adulthood. The clinical manifestations also cover a wide range and may differ within and between affected families. Five forms are currently recognized: congenital, early childhood, juvenile, adult-onset and late-onset. Congenital disease (15% of cases) is the most severe form and includes severe generalized weakne…	A 10-year-old boy presents to the pediatrician's office with his mother, who is concerned about her son's muscle stiffness and weakness. The patient has a history of difficulty walking and running, and has recently noticed that his hands are curled up in a claw-like position. He also experiences frequent muscle cramps and spasms. On physical examination, the patient has difficulty straightening h…	A 35-year-old man presents to the neurology clinic with a long history of muscle stiffness and spasms, particularly in his hands and face. He also reports difficulty swallowing and has had several episodes of respiratory failure requiring hospitalization. On examination, he has a distinctive facial appearance with a thin, pointed nose, and a small jaw. His muscle tone is increased, and he has dif…	A 10-year-old boy presents to the pediatrician's office with a 2-year history of progressive muscle weakness and myotonia. He has difficulty walking, running, and climbing stairs due to proximal muscle weakness and reports frequent falls. He also experiences facial weakness, which affects his speech and causes him to drool. The patient has a history of recurrent respiratory infections and has rec…	Ms. Smith is a 35-year-old woman who presents to her primary care physician's office with complaints of progressive muscle weakness and stiffness over the past year. She has difficulty walking upstairs, getting up from a seated position, and gripping objects. She also reports experiencing frequent muscle cramps and spasms, especially in her legs and arms. Ms. Smith mentions that she has been feel…	A 6-year-old boy was brought to the hospital by his parents with complaints of muscle weakness, difficulty in walking, and delayed speech development. The child had a history of delayed motor milestones and had trouble running and jumping like other children his age. The parents also reported that the child had a history of frequent falls, especially while climbing stairs. Upon examination, the c…	A 45-year-old male presents to the clinic with muscle stiffness and weakness that has been progressively worsening over the past few years. He has a family history of muscle disorders. On examination, the patient has prominent facial and neck muscle weakness, and his grip strength is reduced. The patient also has difficulty releasing his hand after making a fist. Muscle percussion myotonia is not…
Stickler syndrome	Generate a brief medical vignette of a (child/adult) with Stickler syndrome. Incorporate the most important clinical features.	Stickler syndrome: is a connective tissue disorder that can include ocular findings of myopia, cataract, and retinal detachment; hearing loss that is both conductive and sensorineural; midfacial underdevelopment and cleft palate (either alone or as part of the Pierre Robin sequence); and early-onset degenerative joint disease. Variable phenotypic expression of Stickler syndrome occurs both within…	A 10-year-old boy presents to the ophthalmologist's office with a complaint of blurry vision and eye pain. He has a history of recurrent ear infections and has had difficulty seeing clearly in the distance for several years. On examination, his visual acuity is 20/400 in both eyes, and he has a significant amount of myopia. The patient also has a distinctive facial appearance, with a flat nasal b…	A 35-year-old woman presents to her primary care physician with a complaint of worsening myopia and frequent falls. She has a history of joint pain and has had multiple surgeries for retinal detachment. On examination, she has a distinctive facial appearance with a flat nasal bridge, small jaw, and prominent eyes. Her visual acuity is 20/200, and she has a significant loss of peripheral vision. S…	A 7 year old boy presents to the pediatrician's office for a routine well-child visit. He has been having some difficulty seeing the blackboard at school and his parents have noticed that he squints when looking at things far away. On exam, his visual acuity is 20/40 in both eyes and there is a +2 refractive error. His retinoscopy shows a high myopic shift. He also has a conductive hearing loss a…	A 28-year-old woman presents to the ophthalmology clinic with complaints of blurred vision and flashes of light in her right eye. She has a history of myopia, cataracts, and retinal detachment in both eyes. On examination, she is found to have a posterior vitreous detachment and retinal degeneration in the left eye, and a retinal tear with rhegmatogenous retinal detachment in the right eye. She a…	A 7-year-old boy named Jack was brought to the pediatrician by his parents for evaluation of his recurrent ear infections. The child had a history of frequent respiratory tract infections and difficulty breathing during sleep. Upon examination, the pediatrician noted that Jack had a small chin and a flat midface, which made his eyes appear to be positioned abnormally high. The boy also had a high…	A 36-year-old man presents to his primary care physician with complaints of recurrent joint pain and stiffness, particularly in his knees and hips. He also reports difficulty seeing at night and a family history of hearing loss. On physical examination, the patient has hypermobile joints with mild crepitus on movement. His visual acuity is reduced, and he has a high myopic refractive error. Audio…
Medium chain acyl-CoA dehydrogenase deficiency	Generate a brief medical vignette of a (child/adult) with Medium chain acyl-CoA dehydrogenase deficiency. Incorporate the most important clinical features.	Medium chain acyl-CoA dehydrogenase deficiency: MCADD usually presents 3 to 24 months after birth in previously healthy infants. However, neonatal presentations are well described as are those in adults, given sufficient metabolic stress (such as significant alcohol ingestion). Nevertheless, many affected individuals remain asymptomatic throughout life. Typically hypoketotic hypoglycemia, letharg…	A 3-year-old boy presents to the emergency department with a history of vomiting, lethargy, and seizures. He was previously healthy but has been experiencing recurrent episodes of vomiting and diarrhea over the past month. On examination, he is pale, has a weak peripheral pulse, and is breathing rapidly. His blood sugar level is low, and his urine output is high. The patient is admitted to the pe…	A 35-year-old man presents to the emergency department with a 2-day history of worsening confusion, vomiting, and abdominal pain. He has a history of developmental delay and intellectual disability. On examination, he is lethargic and has difficulty speaking. His vital signs are normal except for a temperature of 38.1°C (100.6°F). Abdominal examination reveals tenderness to palpation in the right…	Patient Vignette: A 14-month-old boy, previously healthy and developmentally normal, presented to the emergency department with lethargy, vomiting, and seizures. His parents reported that he had been experiencing flu-like symptoms for a few days before his condition rapidly deteriorated. Physical examination revealed a pale, listless child with a weak and rapid pulse, shallow respiration, and a t…	Ms. J is a 35 year old woman who presents to the emergency department after experiencing several days of nausea, vomiting and abdominal pain. She has not eaten for over 24 hours due to her symptoms and reports feeling increasingly lethargic. On examination, she appears disheveled and confused, with a temperature of 35.6°C (96.1°F), blood pressure of 80/50 mmHg, pulse rate of 120 beats per minute,…	A 5-year-old boy presents to the clinic with complaints of recurrent vomiting and lethargy. He had a history of poor feeding and failure to thrive since infancy. On examination, the child appeared pale and dehydrated. Blood tests revealed hypoglycemia, metabolic acidosis, and elevated levels of liver enzymes. Further investigations showed high levels of medium chain fatty acids in the blood and u…	A 32-year-old male patient presents to the emergency room complaining of severe abdominal pain, nausea, and vomiting. He reports having had multiple episodes of similar symptoms in the past, but this time it was much worse. On physical examination, the patient appears to be in distress, with tenderness in the epigastric region. Laboratory tests reveal elevated levels of liver enzymes and hypoglyc…
Huntington disease	Generate a brief medical vignette of a (child/adult) with Huntington disease. Incorporate the most important clinical features.	Huntington disease: Huntington disease (HD) is a progressive disorder of motor, cognitive, and psychiatric disturbances. The mean age of onset is 35 to 44 years, and the median survival time is 15 to 18 years after onset.Mean age at onset of symptoms is 30-50 years. In some cases symptoms start before the age of 20 years with behavior disturbances and learning difficulties at school (Juvenile Hun…	A 10-year-old boy presents to the pediatrician's office with an unsteady gait and involuntary movements of his arms and legs. He has also been experiencing difficulty with speech and learning in school. His father died from Huntington disease when he was a teenager, and his mother has been diagnosed with the same condition. The boy's physical examination reveals a decline in his fine motor skills…	A 45-year-old man presents to the neurology clinic with a 10-year history of progressive cognitive decline, chorea (involuntary movements), and behavioral changes. Family history reveals that his mother had similar symptoms at a similar age. Examination shows a decline in cognitive function, including memory loss, difficulty with concentration, and impaired judgment. The patient also exhibits cho…	Meet 8-year-old Sarah, who has been experiencing difficulty with her coordination and balance over the past year. She often trips and falls, and her handwriting has become increasingly sloppy. Her teachers have noticed that she seems to be having trouble paying attention in class and following instructions. Sarah's parents have also observed changes in her behavior, such as increased irritability…	Ms. Smith is a 42-year-old woman who presents to the clinic with a 5-year history of gradually worsening chorea, which has spread to all her muscles. She also experiences tics and cerebellar signs such as hypo- and hypermetria. She has difficulty with walking, swallowing, and talking, and has experienced significant weight loss. She reports feeling anxious and apathetic, and has had suicidal thou…	A 10-year-old child was brought to the clinic by her parents due to behavioral and motor changes that had been noticed over the past few months. The child had become increasingly irritable, aggressive, and had difficulty concentrating in school. Her parents also noticed that she had started to have involuntary movements in her arms and legs. On examination, the child had choreiform movements, whi…	A 50-year-old man was recently diagnosed with Huntington disease, a genetic disorder that causes progressive degeneration of brain cells. He has a family history of the disease, with his father and grandfather also affected. The patient initially presented with mild motor symptoms, such as involuntary movements of the arms and legs, which gradually worsened over time. He also experienced cognitiv…
Phenylketonuria	Generate a brief medical vignette of a (child/adult) with Phenylketonuria. Incorporate the most important clinical features.	Phenylketonuria: Late diagnosed patients present mostly with progressive developmental delay associated with severe signs including stunted growth, microcephaly, seizures, tremors, eczema, vomiting, musty odor, and subsequently behavioral (hyperactivity) and motor disorders. Untreated patients develop profound, permanent intellectual impairment and deterioration of cognitive performance and motor…	A 3-year-old boy, named Jack, presents to the pediatrician's office for a routine well-child visit. His mother reports that he has been having trouble paying attention and sitting still during meals and playtime. She also mentions that he has been having frequent ear infections and has had a few episodes of vomiting after eating certain foods. Jack's physical examination reveals a heightened musc…	A 35-year-old woman is seen in the office for a routine checkup. She reports feeling tired and sluggish despite adequate sleep and exercise. She also mentions that she has been forgetful and having trouble concentrating at work. The patient has a history of Phenylketonuria (PKU) and has been adherent to a strict diet that limits phenylalanine intake. On examination, her vital signs are normal, an…	A four-year-old boy named Max was brought to the pediatrician's office by his mother due to concerns about his developmental delay and strange behaviors. Max had been experiencing seizures, tremors, and difficulty walking, in addition to having dry skin, eczema, and pale pigmentation. He also had blue eyes and blond hair. The mother reported that Max had been irritable as an infant and had a pecu…	Ms. A is a 35-year-old woman who presents to her primary care physician with a history of progressive developmental delay, stunted growth, microcephaly, seizures, tremors, eczema, vomiting, musty odor, and subsequently behavioral (hyperactivity) and motor disorders. She was diagnosed late in life with Phenylketonuria and has been struggling to maintain a strict diet that limits phenylalanine inta…	A 6-month-old infant was brought to the pediatrician for poor weight gain, irritability, and developmental delays. The infant was found to have elevated levels of phenylalanine in the blood and was diagnosed with Phenylketonuria (PKU). PKU is an inherited disorder in which the body cannot break down phenylalanine, an amino acid found in many foods. If left untreated, high levels of phenylalanine …	A 30-year-old male presented to his primary care physician with complaints of fatigue, headaches, and difficulty concentrating. Upon further investigation, the patient revealed a history of Phenylketonuria (PKU), a rare genetic disorder characterized by the inability to break down the amino acid phenylalanine. The patient reported that he had been non-compliant with his low-phenylalanine diet for…
Hemophilia A	Generate a brief medical vignette of a (child/adult) with Hemophilia A. Incorporate the most important clinical features.	Hemophilia A: is characterized by deficiency in factor VIII clotting activity that results in prolonged bleeding after injuries, tooth extractions, or surgery, and delayed or recurrent bleeding prior to complete wound healing. The age of diagnosis and frequency of bleeding episodes are related to the level of factor VIII clotting activity.Individuals with severe hemophilia A are usually diagnosed…	A 7-year-old boy presents to the emergency department with a history of bleeding from his mouth and left arm after falling off his bike. He has a known diagnosis of hemophilia A, and his family reports that he has been experiencing increasing joint pain and swelling over the past few days. On examination, the patient is pale and has a low-grade fever. His blood pressure is 100/60 mmHg, and his he…	A 35-year-old male presents to the emergency department with sudden onset of severe left knee pain and swelling after falling onto a hard surface. He has a history of hemophilia A and is currently taking factor VIII concentrate every other day. His vital signs are normal except for a temperature of 100.4°F (38°C). On physical examination, the patient's knee is swollen and tender to palpation with…	Patient: John Smith, Age 4\n\nChief Complaint: Prolonged bleeding after a fall\n\nHistory of Present Illness: John is a 4-year-old boy who was diagnosed with hemophilia A at birth. He has been experiencing recurrent bleeding episodes since he started walking, and his parents have been vigilant about seeking medical attention whenever he experiences any kind of trauma or injury. Yesterday, while p…	Patient: John Smith, 35 years old\n\nChief Complaint: Right knee pain and swelling for three days\n\nHistory of Present Illness: John Smith, a 35-year-old male, presents to the emergency department with a three-day history of right knee pain and swelling. He has a known history of hemophilia A and has been compliant with his prophylactic factor VIII infusions. He states that he twisted his knee w…	A 7-year-old boy was brought to the emergency department by his parents after he fell off his bike and injured his knee. The boy had a history of hemophilia A, an inherited bleeding disorder in which the blood does not clot normally. Upon examination, there was swelling and tenderness in the affected knee joint. The boy also reported pain and difficulty moving the knee. These are common clinical …	John is a 35-year-old man with Hemophilia A, an inherited bleeding disorder that affects the clotting factors in his blood. He has a history of frequent bleeding episodes, particularly in his joints and muscles. Recently, he has been experiencing pain and swelling in his right knee, which is a common site for bleeding in patients with Hemophilia A. On examination, John's right knee is warm, swoll…
Von Willebrand disease	Generate a brief medical vignette of a (child/adult) with Von Willebrand disease. Incorporate the most important clinical features.	Von Willebrand disease (VWD): a congenital bleeding disorder caused by deficient or defective plasma von Willebrand factor (VWF), may only become apparent on hemostatic challenge, and bleeding history may become more apparent with increasing age.Recent guidelines on VWD have recommended taking a VWF level of 30 or 40 IU/dL as a cutoff for those diagnosed with the disorder. Individuals with VWF le…	A 10-year-old girl presents to the emergency department with a history of easy bruising and prolonged bleeding after a fall. She has a family history of similar symptoms in her older sister. Physical examination reveals petechiae on her arms and legs, and her blood pressure is low. Laboratory tests show a decreased level of von Willebrand factor and a mild thrombocytopenia. The patient is diagnos…	A 35-year-old woman presents to her primary care physician with a history of easy bruising and prolonged bleeding after dental procedures. She also reports heavy menstrual periods that last longer than 7 days. Physical examination reveals petechiae on her arms and legs, and her blood pressure is low (90/60 mmHg). Family history is positive for a similar bleeding disorder in her mother and materna…	Patient: Emily, an 8-year-old girl, presents to the emergency department with a 2-day history of recurrent epistaxis and easy bruising following a fall from her bike. She has experienced frequent nosebleeds since she was 4 years old, but they have become more frequent and severe over the past year. Her medical history is unremarkable except for seasonal allergies. Family history reveals that her …	Patient: A 35-year-old woman presents to her primary care physician with a history of recurrent nosebleeds, heavy menstrual bleeding, and easy bruising. She also mentions that she has had prolonged bleeding after dental procedures in the past. The patient has no family history of bleeding disorders. Physical examination reveals petechiae on her arms and legs. Laboratory tests show a von Willebran…	A 7-year-old boy was brought to the emergency department by his parents due to persistent nosebleeds that had been occurring for several days. The parents reported that the nosebleeds were not severe, but they were concerned because they had never lasted this long before. The child had a history of easy bruising and bleeding from minor cuts. On examination, the child appeared pale and had multipl…	A 32-year-old female presents to the emergency department with a chief complaint of heavy menstrual bleeding. She reports that her periods have been excessively heavy for as long as she can remember, and that she frequently experiences nosebleeds that are difficult to control. Upon further questioning, she reports a history of easy bruising and prolonged bleeding after minor cuts or injuries. She…
Rett syndrome	Generate a brief medical vignette of a (child/adult) with Rett syndrome. Incorporate the most important clinical features.	Rett syndrome (RTT): primarily affects girls and is characterized by apparently normal psychomotor development during the first 6-18 months of life followed by developmental stagnation with rapid regression in language and motor abilities, and subsequent long-term plateauing of skills. Repetitive, stereotypic hand movements replace purposeful hand use. Additional findings include autistic feature…	A 4-year-old girl named Sophia presents to the pediatrician's office with her mother due to concerns about her development. Sophia was born at full term and had normal development until 18 months of age, when she started to lose her language skills and became less interactive with her family. Over the past year, Sophia has developed repetitive hand movements, such as wringing and clapping, and ha…	A 25-year-old woman with Rett syndrome is brought to the clinic by her caregiver due to recurrent seizures and difficulty with walking. She has a history of intellectual disability, poor speech, and motor difficulties. On examination, she has a distinctive facial appearance with a broad forehead, prominent chin, and small eyes. Her gait is unsteady, and she has difficulty with balance. She experi…	Patient: Sarah, a 3-year-old girl who was previously developing normally, has been displaying unusual behaviors over the past six months. Her parents have noticed that she's become increasingly irritable and has started to display repetitive hand movements such as wringing, clapping, and rubbing her hands together. Sarah has also lost some of her language skills and now only says a few words. She…	A 27-year-old woman with Rett syndrome presents to the clinic for a routine follow-up appointment. She is accompanied by her caregiver, who reports that the patient has been experiencing increased seizure activity over the past few months. The patient's developmental history is significant for normal development during the first 18 months of life, followed by a period of rapid regression in langu…	A 4-year-old girl presents to her pediatrician with delayed developmental milestones and poor head growth. On examination, the child has microcephaly, a lack of social reciprocity, and loss of previously acquired skills. She also has a characteristic hand-wringing movement and intermittent episodes of hyperventilation. The pediatrician suspects Rett syndrome, a rare genetic disorder that primaril…	Rett syndrome is a rare genetic disorder that affects brain development, leading to cognitive, motor, and behavioral problems. Here's a brief medical vignette of an adult with Rett syndrome: Sarah is a 25-year-old woman with Rett syndrome. She was diagnosed at the age of 2 after her parents noticed that she was not developing normally. Sarah has severe cognitive impairment and cannot speak or com…
Aicardi-Goutières syndrome	Generate a brief medical vignette of a (child/adult) with Aicardi-Goutières syndrome. Incorporate the most important clinical features.	Aicardi-Goutières syndrome: The majority of affected infants are born at full term with normal growth parameters. Onset occurs within the first few days or month of life with severe, subacute encephalopathy (feeding problems, irritability and psychomotor regression or delay) associated with epilepsy (53% of cases), chilblain skin lesions on the extremities (43% of cases) and episodes of aseptic f…	A 3-year-old girl presents to the emergency department with fever, seizures, and loss of speech. She was previously healthy but has been experiencing recurrent respiratory infections over the past year. On examination, she has a distinctive facial appearance with a small head, narrow eyes, and a flat nasal bridge. Her neurological examination reveals decreased muscle tone, ataxia, and difficulty …	A 35-year-old woman presents to her primary care physician with a 2-day history of fever, headache, and fatigue. She also reports a painful rash on her arms and legs that has been worsening over the past few days. The patient has a history of intermittent joint pain and swelling, which she has attributed to "growing pains" in the past. Physical examination reveals a temperature of 102°F (39°C), w…	A 3-month-old boy presents to the emergency department with a 2-day history of fever, irritability, and decreased appetite. The baby was born at full term with normal growth parameters. On examination, the patient has a temperature of 102°F (39°C), blood pressure of 70/40 mmHg, tachycardia, and tachypnea. He is lethargic and has difficulty feeding. The patient also has mild chilblain skin lesions…	A 35-year-old woman with Aicardi-Goutières syndrome presents to the clinic with her caregiver. She has a history of intellectual disability, seizures, and difficulty with speech and language. She also has chilblain skin lesions on her extremities and has experienced recurrent episodes of aseptic febrile illness throughout her life. On examination, she has microcephaly, pyramidal signs, and signif…	A 2-year-old female child was brought to the pediatric clinic with a history of developmental regression and seizures. Her parents noticed that she had stopped babbling and making eye contact around 12 months of age. Additionally, she had developed a characteristic rash on her face and limbs. On examination, the child had microcephaly and spasticity. The rash was found to be chilblain-like lesion…	A 35-year-old male presented to the neurology clinic with a 2-year history of progressive weakness and spasticity in his lower extremities. He also reported a history of seizures, which had started 5 years ago. On examination, the patient had bilateral hyperreflexia and spasticity in his lower limbs. He had a characteristic chilblain-like rash on his fingers, toes, and ears. Brain imaging showed …
Sickle cell anemia	Generate a brief medical vignette of a (child/adult) with Sickle cell anemia. Incorporate the most important clinical features.	Sickle cell disease: The disease does not manifest during fetal life or up to the first three months of life due to the presence of high levels of fetal hemoglobin. Clinical manifestations evolve with age and are extremely variable between individuals and at different times. In addition to anemia and bacterial infections, VOAs cause hyperalgic focal ischemia (and sometimes infarction) when they o…	A 7-year-old boy named Max presents to the emergency department with severe pain in his left leg, which started suddenly while he was playing outside. He has a history of sickle cell anemia and has had several episodes of pain crises in the past. His vital signs are temperature 102.5°F (39.7°C), pulse 120/min, respiratory rate 24/min, blood pressure 80/50 mmHg, and oxygen saturation 92% on room a…	A 35-year-old African American male presents to the emergency department with severe left lower quadrant abdominal pain, fever, and nausea. He has a history of sickle cell anemia and has been experiencing recurrent episodes of pain over the past year. His vital signs are significant for tachycardia and hypoxia. Physical examination reveals tenderness to palpation in the left lower quadrant, with …	A 7-year-old boy named Max presents to the emergency department with severe left lower quadrant abdominal pain that started while he was playing outside. He has been experiencing nausea and vomiting for the past few hours, as well as fever and chills. His medical history reveals that he has sickle cell anemia, and his last painful crisis was 6 months ago. Physical examination shows tenderness to …	A 35-year-old man with sickle cell disease presents to the emergency department with severe left lower quadrant abdominal pain, fever, and nausea of 2 days' duration. He has had several episodes of similar pain in the past that have been managed at home but this episode is much worse than usual. He denies recent travel or change in diet. He has not received antibiotics recently. He has a history …	A 7-year-old African American boy presents to the emergency room with severe pain in his arms and legs. He has a history of sickle cell anemia and has been experiencing these episodes of pain for the past few years. The pain is described as a sharp, throbbing sensation that is worse with movement. His parents report that he has been fatigued and pale over the past few days. On physical examinatio…	A 32-year-old African American male with a history of sickle cell anemia presents to the emergency room with severe pain in his arms and legs. He reports that the pain started suddenly and has been getting worse over the past few hours. He rates the pain as a 9/10 in intensity and describes it as a sharp, stabbing pain that radiates down his limbs. He also reports feeling short of breath and dizz…
Duchenne muscular dystrophy	Generate a brief medical vignette of a (child/adult) with Duchenne muscular dystrophy. Incorporate the most important clinical features.	Duchenne muscular dystrophy (DMD): usually presents in early childhood with delayed motor milestones including delays in walking independently and standing up from a supine position. Proximal weakness causes a waddling gait and difficulty climbing stairs, running, jumping, and standing up from a squatting position. DMD is rapidly progressive, with affected children being wheelchair dependent by a…	A 7-year-old boy, who presents with progressive difficulty walking and climbing stairs over the past year. He has a history of frequent falls and has recently lost the ability to walk independently. He also reports difficulty with fine motor tasks such as holding a pencil or buttoning his shirt. On examination, he has marked muscle wasting and weakness in his legs and pelvis, with a Gowers' sign …	A 27-year-old man with Duchenne muscular dystrophy presents to the clinic in a wheelchair. He has had progressive weakness and wasting of his muscles since childhood, particularly in his legs and pelvis. He has difficulty walking and standing without assistance and has developed scoliosis. He also experiences frequent muscle cramps and has had several episodes of respiratory failure requiring hos…	A 6-year-old boy, John, presents to the clinic with his parents due to difficulty walking and running. He was previously able to walk independently at 18 months but has since experienced progressive weakness in his legs, leading to a waddling gait and frequent falls. His parents also report that he has difficulty climbing stairs and standing up from a squatting position. John's speech is delayed,…	A 25-year-old man with Duchenne muscular dystrophy (DMD) presents to the clinic in a wheelchair, with a history of progressive muscle weakness and wasting since early childhood. He has difficulty standing up from a supine position and experiences frequent falls. He has a waddling gait and relies on his arms to help him walk. He has developed joint contractures and scoliosis over time. Despite usi…	A 6-year-old boy presents to the pediatrician with a history of frequent falls and difficulty running and climbing stairs. He has been experiencing progressive muscle weakness for the past year, and his parents have noticed that he has trouble keeping up with his peers during physical activities. On examination, the child has a waddling gait and has difficulty standing up from a squatting positio…	A 32-year-old male presents to the clinic with complaints of muscle weakness and difficulty walking. He reports a history of delayed motor milestones during childhood and was diagnosed with Duchenne muscular dystrophy (DMD) at age 5. On physical examination, he has significant proximal muscle weakness in both upper and lower extremities, with marked wasting of the calves and thighs. He also has a…
Gardner syndrome	Generate a brief medical vignette of a (child/adult) with Gardner syndrome. Incorporate the most important clinical features.	Gardner syndrome: is a severe form of familial adenomatous polyposis characterized by multiple adenomas in the colon and rectum associated with prominent extracolonic features including osteomas and multiple skin and soft tissue tumors. Clinical features: Eyes: Congenital hypertrophy of retinal pigment epithelium (CHRPE); Teeth: Supernumerary teeth, Unerupted teeth, Dental caries, Odontomas; Brea…	A 10-year-old boy presents to the emergency department with severe abdominal pain and vomiting. He has a history of intermittent abdominal pain over the past year, but this episode is significantly worse than previous episodes. The patient has a family history of colon cancer and polyps. On examination, his vital signs are normal except for a temperature of 100.4°F (38°C). His abdomen is tender t…	A 35-year-old man presents to his primary care physician with a history of recurrent abdominal pain and diarrhea over the past year. He also reports experiencing nausea, vomiting, and fever during these episodes. The patient has a family history of Gardner syndrome, a rare genetic disorder that affects the colon and other parts of the body. Physical examination reveals a tender abdomen with guard…	A 7-year-old boy presents to the pediatrician's office with his concerned mother due to a recent change in his bowel habits and abdominal pain. The patient has a history of multiple skin and soft tissue tumors, which have been removed surgically over the past few years. His mother also mentions that he has had difficulty with dental caries and has had several teeth extracted. On physical examinat…	A 35-year-old man presents to the clinic with a history of multiple colon polyps and osteomas. He reports a family history of similar symptoms in his father and grandfather. On examination, he has numerous skin fibromas and lipomas. His teeth are crowded and have dental caries. He also has mammary fibrosis and a history of thyroid papillary carcinoma. The patient is diagnosed with Gardner syndrom…	A 10-year-old boy presents to the pediatrician's office with complaints of multiple skin lesions on his face, trunk, and extremities. He also reports having frequent bloody stools and abdominal pain. On physical examination, the child has multiple pigmented lesions on his face, including multiple café-au-lait spots and freckles. He also has multiple polyps in his colon, which were identified on c…	A 35-year-old male presents with multiple colon polyps and a family history of colorectal cancer. Upon further evaluation, he is diagnosed with Gardner syndrome, a rare autosomal dominant disorder characterized by the presence of numerous adenomatous colon polyps, osteomas, and soft tissue tumors. He reports having multiple jaw cysts and experiencing dental problems. Physical examination reveals …
CHARGE syndrome	Generate a brief medical vignette of a (child/adult) with CHARGE syndrome. Incorporate the most important clinical features.	CHARGE: The syndrome shows a variable clinical picture, even within a family, depending on the associated anomalies. It presents in the neonatal period with cyanosis due to choanal atresia (60-70%, bony/membranous, unilateral/bilateral) and/or cyanotic heart disease (75-80%; e.g. conotruncal heart malformations, aortic arch defects; see these terms). Coloboma, more likely retinal, is present in 7…	A 5-year-old boy named Jack presents to the clinic with his mother due to concerns about his growth and development. He was born at 37 weeks gestation and had a complicated neonatal course, requiring oxygen therapy and feeding tubes. Since then, he has had multiple hospitalizations for respiratory infections and has been diagnosed with hearing loss, vision problems, and developmental delays. His …	A 35-year-old woman with CHARGE syndrome presents to the clinic with a history of recurrent pneumonia and difficulty swallowing. She has a characteristic facial appearance, including a flat nasal bridge, a small jaw, and widely spaced eyes. She also has short stature, scoliosis, and bilateral hearing loss. Her medical history includes multiple respiratory infections, gastroesophageal reflux disea…	Patient: John, a 3-year-old boy, was born with choanal atresia and cyanosis. He also had congenital heart disease and coloboma. His hearing loss and vision problems were noticed early on, and he had difficulty swallowing and breathing. He has delayed speech and motor skills, as well as dysmorphic facial features such as a prominent forehead and nasal bridge. John also experiences growth hormone d…	A 35-year-old woman with CHARGE syndrome presents to the clinic for a routine follow-up appointment. She has a history of choanal atresia, which was repaired in infancy, and a congenital heart defect that required surgical intervention when she was a child. She also has coloboma affecting her vision, and ear anomalies causing hearing loss. The patient reports experiencing frequent respiratory inf…	A 6-month-old male infant is brought to the pediatrician's office by his parents due to concerns about poor feeding and delayed development. The child was born at full term without any complications but has not met any of his developmental milestones. He has also been experiencing frequent respiratory infections and has difficulty breathing at night. On physical examination, the infant is noted t…	A 34-year-old female presents to the clinic with a history of CHARGE syndrome. She reports a lifelong history of multiple congenital anomalies, including coloboma, heart defects, atresia choanae, growth retardation, genital abnormalities, and ear abnormalities. She has a history of recurrent respiratory infections and has undergone multiple surgeries, including a tracheostomy and gastrostomy tube…
Osteogenesis imperfecta	Generate a brief medical vignette of a (child/adult) with Osteogenesis imperfecta. Incorporate the most important clinical features.	Osteogenesis imperfecta: Age at diagnosis depends on the severity of the disease. Five clinically distinct types of osteogenesis imperfecta (OI) have been identified. The most clinically relevant characteristic of all types of OI is bone fragility, which manifests as multiple spontaneous fractures. Type I is mild and nondeforming with normal height or short stature, blue sclera, and no dentinogen…	A 5-year-old boy presents to the emergency department after falling from a height of approximately 3 feet while playing at home. He is crying and holding his right arm, which appears to be deformed. The patient has a history of Osteogenesis imperfecta, a genetic disorder that affects bone formation and increases the risk of fractures. On examination, the patient's arm is swollen and tender to pal…	Osteogenesis imperfecta (OI) is a genetic disorder that affects the development of bones and leads to bone fragility. A 35-year-old woman, Sarah, presents with a history of recurrent fractures throughout her life, particularly in her limbs and spine. She has a family history of OI and has been diagnosed with type III OI, which is characterized by mild to moderate bone fragility and short stature.…	A 5-year-old boy presents to the emergency department after falling from a standing height and sustaining a wrist fracture. On examination, he has short stature, triangular face, and grayish sclera. He also has a history of multiple previous fractures, including rib and long bone fractures at birth. His radiographs show evidence of osteopenia and broad long bones. The patient is diagnosed with Os…	A 35-year-old woman presents to the clinic with a history of recurrent fractures, most recently sustaining a wrist fracture after a minor fall. She reports having had multiple fractures throughout her life, beginning in childhood, and has noticed that her bones seem to break easily. She also mentions experiencing hearing loss over the past few years. On examination, she has short stature, triangu…	A 5-year-old boy with Osteogenesis imperfecta, also known as brittle bone disease, presents to the emergency department with a right thigh fracture after a minor fall while playing. The child has a history of multiple fractures, including a left arm fracture at age 3 and a right leg fracture at age 4, both of which occurred after minimal trauma. His parents report that he has been experiencing fr…	A 32-year-old male presents to his primary care physician with complaints of recurrent fractures and bone pain. The patient reports a history of multiple fractures since childhood, including a fracture of his left femur at the age of 6 and a fracture of his right tibia at the age of 14. He also reports experiencing frequent bone pain, especially in his back and legs. On physical examination, the …
X-linked adrenal hypoplasia congenita	Generate a brief medical vignette of a (child/adult) with X-linked adrenal hypoplasia congenita. Incorporate the most important clinical features.	X-linked adrenal hypoplasia congenita: NR0B1-related adrenal hypoplasia congenita includes both X-linked adrenal hypoplasia congenita (X-linked AHC) and Xp21 deletion (previously called complex glycerol kinase deficiency). X-linked AHC is characterized by primary adrenal insufficiency and/or hypogonadotropic hypogonadism (HH). Adrenal insufficiency is acute infantile onset (average age 3 weeks) i…	A 4-year-old boy presents to the emergency department with his mother due to vomiting and dehydration. He has a history of recurrent respiratory infections, and his mother reports that he often seems "tired" or "lethargic." On examination, the patient is afebrile but tachypneic, with a respiratory rate of 30 breaths per minute. He has mild hypotonia and decreased muscle mass. The patient's blood …	A 35-year-old man presents to the emergency department with sudden onset of severe abdominal pain, fever, and vomiting. He has a history of recurrent infections and has been diagnosed with X-linked adrenal hypoplasia congenita (XLA/AHC). On examination, he is tachycardic, tachypneic, and has signs of dehydration. His blood work reveals a white blood cell count of 18,000 cells/mm3, hemoglobin 12 g…	A 3-week-old male infant is brought to the emergency department by his parents due to concerns of lethargy, poor feeding, and vomiting after a viral illness. The baby was born at term without any complications. Physical examination reveals a very pale, lethargic, and dehydrated infant with a weak cry. He has no signs of respiratory distress or meningeal irritation. Blood tests show hyponatremia (…	A 35-year-old male presents to his primary care physician with complaints of fatigue, weight loss, and abdominal pain. He reports that he has been feeling progressively more tired over the past year, and has lost approximately 10 pounds in the last 6 months. He also notes that he has had increasing abdominal discomfort, which he describes as a dull ache that is sometimes accompanied by nausea and…	A 6-month-old male infant is brought in by his parents with complaints of lethargy, poor feeding, and dehydration. The child was born full-term with no complications during delivery. The parents report that the infant has been experiencing these symptoms for the past two weeks, and despite increased feeding, he has not been gaining weight. On physical examination, the infant appears weak, with a …	A 32-year-old male presents to his primary care physician complaining of fatigue, weakness, and weight loss. Upon further questioning, the patient reports experiencing frequent episodes of nausea and vomiting, and has noticed increased pigmentation on his skin, especially on his knuckles, elbows, and knees. Further investigation reveals that the patient has a history of recurrent infections, incl…
Long chain 3-hydroxyacyl-CoA dehydrogenase deficiency	Generate a brief medical vignette of a (child/adult) with Long chain 3-hydroxyacyl-CoA dehydrogenase deficiency. Incorporate the most important clinical features.	Long chain 3-hydroxyacyl-CoA dehydrogenase deficiency: Most patients display a severe phenotype that presents in infancy, usually from the neonatal period up until 12 months of age. The disease manifests as hypoketotic hypoglycemia, metabolic acidosis, hypotonia, liver involvement with hepatic encephalopathy, cardiomyopathy and arrhythmias. Clinical presentation is frequently preceded by fasting …	A 2-year-old boy presents to the emergency department with a history of vomiting, lethargy, and seizures. He was previously healthy but has been experiencing recurrent episodes of vomiting and diarrhea for the past month. On examination, he is pale, has a weak peripheral pulse, and is breathing rapidly. His blood sugar level is low, and his urine output is high. The patient is admitted to the ped…	Patient: John, a 27-year-old male Chief complaint: Fatigue, muscle weakness, and recurrent episodes of rhabdomyolysis (muscle breakdown) History of present illness: John has experienced persistent fatigue and muscle weakness for the past year. He has also had several episodes of rhabdomyolysis, which have been triggered by physical activity or stress. He has noticed that his muscle strength and e…	Patient: A 4-month-old male infant presents to the emergency department with lethargy, poor feeding, and seizures. The patient was born at term without any perinatal complications. He has been well until a few days ago when he developed a mild upper respiratory tract infection. His parents report that he has been sleeping more than usual and refusing to eat for the past 24 hours. On examination, …	A 25-year-old woman presents to the emergency department with sudden onset of confusion, slurred speech, and difficulty walking. She has a history of recurrent episodes of hypoglycemia and has been diagnosed with Long chain 3-hydroxyacyl-CoA dehydrogenase deficiency. On examination, she is disoriented, has difficulty speaking, and has bilateral extensor plantar responses. Her blood glucose level …	A 5-year-old boy was brought to the emergency department by his parents with a 2-day history of vomiting and lethargy. On examination, the child appeared pale and dehydrated. Blood tests showed a metabolic acidosis with an increased anion gap, elevated liver enzymes, and hypoglycemia. Further investigations revealed a deficiency of long chain 3-hydroxyacyl-CoA dehydrogenase (LCHAD), a rare autoso…	A 32-year-old male presented to the emergency room with complaints of severe muscle pain, weakness, and dark urine. The patient reported a history of exercise intolerance and fatigue that worsened over the past few months. He also reported a recent upper respiratory infection that seemed to trigger his symptoms. On examination, the patient was found to have muscle tenderness and weakness, with an…
Angelman syndrome	Generate a brief medical vignette of a (child/adult) with Angelman syndrome. Incorporate the most important clinical features.	Angelman syndrome (AS): is characterized by severe developmental delay or intellectual disability, severe speech impairment, gait ataxia and/or tremulousness of the limbs, and unique behavior with an apparent happy demeanor that includes frequent laughing, smiling, and excitability. Microcephaly and seizures are also common. Developmental delays are first noted at around age six months; however, …	A 4-year-old boy named Max presents to the pediatrician's office for a routine well-child visit. His mother reports that he has been experiencing frequent seizures, difficulty sleeping, and delayed speech development. Max also has a history of developmental delays and has been diagnosed with Angelman syndrome. On examination, the patient is friendly and smiley but has difficulty following command…	A 35-year-old male with Angelman syndrome presents to the clinic for a routine follow-up visit. He has a history of developmental delay, intellectual disability, and seizures. The patient is nonverbal and communicates primarily through gestures and facial expressions. He has difficulty with balance and coordination, often experiencing falls. The patient's recent blood work reveals a decreased whi…	Patient: John Age: 3 years Gender: Male\n\nJohn is a 3-year-old boy who presents to the clinic with his mother due to concerns about his developmental delay and unusual behavior. The mother reports that John has been experiencing seizures since he was 18 months old, which have been controlled with medication. John's speech is limited to a few words, and he has difficulty walking due to ataxia. De…	A 30-year-old woman with Angelman syndrome presents to the clinic for a routine follow-up appointment. She has a history of intellectual disability, severe speech impairment, and gait ataxia. She is known for her happy demeanor and frequent outbursts of laughter, often accompanied by hand flapping. On examination, she has microcephaly, macrostomia, maxillary hypoplasia, prognathia, and a puppet-l…	A 3-year-old boy was brought to the pediatrician by his parents for evaluation of developmental delay and behavioral problems. The child was noted to have significant delays in his motor and language development, and also exhibited hyperactivity, poor attention span, and frequent laughing and smiling. On physical exam, he had a small head circumference and prominent forehead, as well as a wide mo…	An adult with Angelman syndrome presented to the clinic with a history of developmental delay since childhood. The patient had a characteristic happy demeanor, with frequent bouts of laughter and smiling. On examination, the patient had microcephaly, a wide mouth with a protruding tongue, and a prominent chin. The patient had ataxic gait and hand flapping movements. The patient also had a history…
Sotos syndrome	Generate a brief medical vignette of a (child/adult) with Sotos syndrome. Incorporate the most important clinical features.	Sotos syndrome: is characterized by a distinctive facial appearance (broad and prominent forehead with a dolichocephalic head shape, sparse frontotemporal hair, downslanting palpebral fissures, malar flushing, long and narrow face, long chin); learning disability (early developmental delay, mild-to-severe intellectual impairment); and overgrowth (height and/or head circumference ≥2 SD above the m…	A 4-year-old boy named Max presents to the pediatrician's office for a routine well-child visit. His mother reports that he has been growing rapidly and is now taller than his peers. She also mentions that he has been experiencing frequent headaches and vomiting after eating. On examination, the patient appears tall and thin, with a prominent forehead and a long, narrow face. His blood pressure i…	A 35-year-old woman with intellectual disability, facial dysmorphism (prominent forehead, long face, thin upper lip), and skeletal abnormalities (joint hypermobility, small hands and feet). She has a history of seizures and poor coordination. Genetic testing reveals a mutation in the NSD1 gene, consistent with Sotos syndrome.	Patient Vignette: Meet Emily, a 4-year-old girl who was referred to our clinic for further evaluation due to concerns about her growth and development. Emily's parents noticed that she was growing taller and faster than her peers, and they also observed some differences in her facial features, such as a broad forehead, long chin, and widely spaced eyes. Emily's teacher mentioned that she was havi…	A 30-year-old man with Sotos syndrome presents to the clinic for a routine follow-up appointment. He has a distinctive facial appearance, including a broad and prominent forehead, downslanting palpebral fissures, and a long chin. He also has a history of learning disability and intellectual impairment, and has been diagnosed with autistic spectrum disorder. The patient is tall, with a height of 6…	A 4-year-old male child was brought in by his parents to the pediatrician's office for evaluation of developmental delay. The child's parents reported that he had been slow to meet developmental milestones, including walking and talking. On examination, the child was noted to have a large head circumference, prominent forehead, and a long narrow face. He also had widely spaced teeth, and his hand…	Mrs. Smith is a 35-year-old woman who was recently diagnosed with Sotos syndrome. She presented to her primary care physician with complaints of frequent headaches, difficulty sleeping, and joint pain. Upon further evaluation, she was found to have a significantly increased head circumference and an elongated face with a prominent forehead. She also had large hands and feet, and a history of dela…
Pendred syndrome	Generate a brief medical vignette of a (child/adult) with Pendred syndrome. Incorporate the most important clinical features.	Pendred syndrome: nonsyndromic enlarged vestibular aqueduct (PDS/NSEVA) comprises a phenotypic spectrum of sensorineural hearing loss (SNHL) that is usually congenital and often severe to profound (although mild-to-moderate progressive hearing impairment also occurs), vestibular dysfunction, and temporal bone abnormalities (bilateral enlarged vestibular aqueduct with or without cochlear hypoplasi…	A 7-year-old boy presents to the pediatrician's office with his mother due to concerns about his hearing and speech development. The child has a history of recurrent ear infections and has been using hearing aids for the past year. He also has difficulty articulating words and often uses hand gestures to communicate. On examination, the child has a Weber Class III/IV hearing loss and a large goit…	A 35-year-old woman presents to her primary care physician with a complaint of progressive hearing loss over the past year. She also reports feeling tired and having difficulty concentrating at work. The patient has a history of thyroid cancer that was treated with radioactive iodine ablation 10 years ago. Physical examination reveals a thin, pale woman with a sparse hair pattern on her arms and …	A 3-year-old girl presents to the clinic with a history of delayed speech development and poor response to sounds. On examination, she has bilateral enlarged vestibular aqueducts and a large goiter. Her hearing test shows profound sensorineural hearing loss in both ears. Thyroid function tests are normal. The patient is diagnosed with Pendred syndrome (PDS), and genetic testing confirms the diagn…	A 35-year-old woman presents to the otolaryngology clinic with a long history of progressive hearing loss, which started when she was a child. She mentions that her hearing has been gradually worsening over time, and now she can barely hear conversations without her hearing aids. She also reports experiencing episodes of vertigo and nausea, especially when she changes positions or moves her head …	A 10-year-old boy presents with hearing loss and goiter. His parents report that he has had difficulty hearing since he was a toddler, and he has been wearing hearing aids since age 4. The goiter was noticed by his pediatrician during a routine check-up and was found to be non-tender and firm upon examination. The boy's thyroid hormone levels are within normal limits, but a hearing test shows a m…	Mrs. Smith, a 35-year-old female, presented to her primary care physician with complaints of hearing loss and goiter. She reported a gradual onset of hearing loss that began in her teenage years and had progressed to the point where she was now having difficulty hearing conversations. She also noted that her neck had become visibly enlarged over the past few years. On physical examination, Mrs. S…
Fryns syndrome	Generate a brief medical vignette of a (child/adult) with Fryns syndrome. Incorporate the most important clinical features.	Fryns syndrome: Polyhydramnios is often noted during pregnancy and neonates present with a spectrum of anomalies at birth. The classical features of FS include CDH (unilateral in 75% of cases) together with the associated complications such as lung hypoplasia and left heart hypoplasia. Craniofacial anomalies include a 'coarse' facial appearance, widely spaced eyes, microphthalmia, low-set and ano…	A 10-month-old boy is brought to the pediatrician's office by his parents due to concerns about his development. The child has a history of intrauterine growth restriction and was born at 34 weeks gestation via emergency cesarean section. He has been growing slowly since birth and currently weighs less than the 10th percentile for his age. On examination, the child appears small and thin, with a …	A 35-year-old woman presents to her primary care physician with shortness of breath and fatigue. She has a history of congenital heart disease and was diagnosed with Fryns syndrome as an infant. On examination, she has a prominent forehead, widely spaced eyes, and a small jaw. Her cardiac examination reveals a systolic murmur and her lung fields are clear. She is referred to a cardiologist for fu…	A 3-day-old newborn baby boy was brought to the neonatal intensive care unit (NICU) because of respiratory distress and low Apgar scores at birth. He was born via emergency cesarean section due to fetal distress after a high-risk pregnancy. His mother had polyhydramnios during the pregnancy period. On examination, he was found to have a coarse facial appearance with widely spaced eyes, microphtha…	A 25-year-old woman with Fryns syndrome presents to the clinic for a routine follow-up appointment. She has a history of diaphragmatic hernia, pulmonary hypoplasia, and short distal phalanges of the fingers and toes. She also has characteristic facial features, including coarse facies, wide-set eyes, a wide and depressed nasal bridge with a broad nasal tip, long philtrum, low-set and anomalous ea…	A 4-year-old girl was brought into the emergency room by her parents due to difficulty breathing and a persistent cough. Upon examination, the child was found to have dysmorphic features such as a small head circumference, wide-spaced eyes, and a flat nasal bridge. She also had a cleft palate and an extra digit on both hands and feet. Imaging studies revealed a diaphragmatic hernia and lung hypop…	A 35-year-old male patient presents to the clinic with shortness of breath and recurrent respiratory infections. On examination, the patient is found to have dysmorphic facial features, including a small head circumference, low-set ears, and a small jaw. He also has a cleft palate, a short neck, and webbed fingers and toes. The patient has a history of congenital diaphragmatic hernia repair in in…
Hypohidrotic ectodermal dysplasia	Generate a brief medical vignette of a (child/adult) with Hypohidrotic ectodermal dysplasia. Incorporate the most important clinical features.	Hypohidrotic ectodermal dysplasia: HED is characterized by a triad of signs comprising sparse hair (atrichosis/hypotrichosis), abnormal (e.g. conical) or missing teeth (anodontia/hypodontia), and decreased or absent sudation due to a lack of sweat glands (anhidrosis/hypohidrosis) which leads to heat intolerance and may cause recurrent, potentially life-threatening hyperthermic episodes. The skin …	A 4-year-old boy presents to the pediatrician's office with his mother, who is concerned about her son's sweating and dental development. The child has a history of having very little sweat, even during hot weather or when he is physically active. His mother also notices that his teeth are not developing properly and are spaced far apart. On examination, the child has a characteristic facial appe…	A 35-year-old man presents to the dermatology clinic with a lifelong history of sparse hair, hypopigmentation of his skin and teeth, and the inability to sweat. He has difficulty regulating his body temperature, especially in warm environments, and often feels hot and uncomfortable. He also notices that his lips are thin and he has difficulty closing his eyes completely due to a lack of eyelashes…	A four-year-old boy presents to the pediatrician's office with his mother, who is concerned about his lack of sweating and poor dentition. The child has a history of recurrent hyperthermic episodes, which have been managed at home with wet cloths and fans. He has sparse, lightly pigmented hair and thin eyebrows. On examination, the patient's skin is dry and eczematous, with regional hyperkeratosi…	A 35-year-old man presents to the clinic with a history of recurrent episodes of hyperthermia, heat intolerance and dry skin. He also complains of nasopharyngeal dryness, asthma-like symptoms and dry eye problems. On examination, he has sparse and fine eyebrows and eyelashes, wrinkles under the eyes, characteristic periorbital hyperpigmentation, a saddle-bridged nose, hypoplasia of the mandible, …	A 6-year-old boy was brought to the pediatrician's office for evaluation of recurrent fevers and dry, scaly skin. On examination, the child was noted to have sparse, brittle hair, absent eyebrows and eyelashes, and a thin, dry skin with reduced sweating. He had a prominent forehead and a flattened nasal bridge. The teeth were also affected, with missing teeth and misshapen enamel. The child was d…	A 35-year-old male patient presented to the clinic with complaints of excessive heat intolerance and dry skin. He reported a history of recurrent fevers and difficulty sweating since childhood. On physical examination, the patient had sparse, fine hair over his scalp and eyebrows, and his skin appeared rough, dry, and scaly. He had few sweat glands, and his teeth were misshapen and prone to decay…
Fabry disease	Generate a brief medical vignette of a (child/adult) with Fabry disease. Incorporate the most important clinical features.	Fabry disease: is the most common of the lysosomal storage disorders and results from deficient activity of the enzyme alpha-galactosidase A (α-Gal A), leading to progressive lysosomal deposition of globotriaosylceramide and its derivatives in cells throughout the body. The classic form, occurring in males with less than 1% α-Gal A enzyme activity, usually has its onset in childhood or adolescenc…	A 10-year-old boy presents to the emergency department with acute left leg pain and swelling. He has a history of recurrent episodes of pain in his hands and feet, which have been gradually worsening over time. His physical examination reveals a warm, erythematous, and tender leg with a decreased range of motion. The patient's medical history includes Fabry disease, a genetic disorder caused by a…	A 35-year-old man presents to his primary care physician with a long history of recurrent pain in his hands and feet, which has worsened over the past year. He also reports experiencing fatigue, sweating, and difficulty with temperature regulation. On physical examination, the patient has a characteristic coarse facial appearance, including prominent eyes, a broad nose, and widely spaced teeth. H…	Patient: 8-year-old male who presents to the emergency department with severe pain in his hands and feet that started suddenly this morning. He also complains of difficulty sweating, tingling sensations in his limbs, and blurry vision. The patient has a history of similar episodes in the past, which have been managed at home by his parents. On physical examination, the patient appears uncomfortab…	A 35-year-old man presents to his primary care physician with a long history of worsening left ventricular hypertrophy, cardiomyopathy, and arrhythmia. He also mentions that he has been experiencing burning and tingling paresthesias in his hands and feet for many years, which have been gradually worsening over time. The patient also reports anhidrosis and heat intolerance, which has made it diffi…	A 7-year-old boy presents to his pediatrician with complaints of recurrent episodes of burning pain in his hands and feet. The pain is often accompanied by a rash and swelling. The boy's mother also reports that he has experienced gastrointestinal issues, including diarrhea and abdominal pain, for several months. Upon examination, the pediatrician notes that the boy has angiokeratomas on his skin…	A 38-year-old male presented with a history of recurrent episodes of severe abdominal pain, diarrhea, and peripheral neuropathy. He also reported experiencing frequent episodes of sweating, fatigue, and dizziness. The patient had a family history of renal disease and cardiac issues. On examination, the patient had a rash on his trunk and extremities, and his corneas showed characteristic corneal …
Wilson disease	Generate a brief medical vignette of a (child/adult) with Wilson disease. Incorporate the most important clinical features.	Wilson disease: is a disorder of copper metabolism that, when untreated, can present with hepatic, neurologic, or psychiatric disturbances – or a combination of these – in individuals ages three years to older than 70 years. Manifestations in untreated individuals vary among and within families. Liver disease can include recurrent jaundice, simple acute self-limited hepatitis-like illness, autoim…	A 10-year-old boy presents to the emergency department with a 2-day history of abdominal pain, nausea, and vomiting. He appears jaundiced and has a history of fatigue, weight loss, and loss of appetite over the past year. Physical examination reveals a distended abdomen, tenderness to palpation in the right upper quadrant, and signs of dehydration. Laboratory tests show elevated liver enzymes, di…	A 35-year-old man presents to his primary care physician with a 6-month history of fatigue, weakness, and weight loss. He also reports a history of abdominal pain, nausea, and vomiting. On physical examination, the patient has a characteristic Kayser-Fleischer ring around the iris, and his liver function tests are elevated.	Patient: A 7-year-old boy presents to the pediatrician's office with complaints of fatigue, loss of appetite, and abdominal pain. He has also noticed that his eyes have turned yellow recently. The patient has a history of recurrent jaundice episodes over the past year. Family history reveals that his older sister was diagnosed with Wilson disease a few years ago. Physical examination shows signs …	Patient: A 35-year-old male presents to the emergency room with a 2-day history of worsening abdominal pain, nausea and vomiting. He also reports having difficulty speaking and walking for the past week. The patient has a history of fatigue, weight loss and jaundice for the past 6 months. Family history is positive for a sibling who died of liver disease at age 15. Physical examination reveals a …	A 12-year-old boy was brought to the hospital by his parents due to unexplained behavioral changes, including irritability and mood swings. Upon further examination, the child was found to have tremors and difficulty with coordination. The medical team also observed the presence of Kayser-Fleischer rings in his eyes. After conducting a series of tests, the doctors diagnosed the child with Wilson …	Patient X, a 35-year-old male, presents to the clinic with complaints of fatigue, abdominal pain, and jaundice for the past several weeks. On physical examination, he has hepatomegaly and is noted to have a tremor of his hands. His speech is slurred, and he has difficulty with coordination. His liver function tests are elevated, and his serum ceruloplasmin level is low.Based on these findings, a …
Retinoblastoma	Generate a brief medical vignette of a (child/adult) with Retinoblastoma. Incorporate the most important clinical features.	Retinoblastoma: is a malignant tumor of the developing retina that occurs in children, usually before age five years. Retinoblastoma may be unifocal or multifocal. About 60% of affected individuals have unilateral retinoblastoma with a mean age of diagnosis of 24 months; about 40% have bilateral retinoblastoma with a mean age of diagnosis of 15 months. Heritable retinoblastoma is associated with …	A 3-year-old boy presents to the emergency department with a complaint of vision loss in his right eye. He was diagnosed with retinoblastoma 6 months ago and has been undergoing chemotherapy. His parents noticed that he has been bumping into objects on his right side more frequently recently, and they are concerned about his vision. On examination, the patient's visual acuity is 20/400 in the aff…	A 35-year-old man presents to his primary care physician with a complaint of blurred vision in his right eye that has been gradually worsening over the past few months. He also reports flashes of light and floaters in the same eye. His medical history is unremarkable, and he has no family history of eye problems. On examination, visual acuity is 20/40 in the right eye and 20/20 in the left eye. D…	Patient: 3-year-old girl presents to the emergency department with a 2-week history of crossed eyes and a white pupil in her left eye noticed by her parents. On examination, there is leukocoria (white reflex) in the left pupil and strabismus (esotropia). No other abnormalities are noted on examination. The patient undergoes imaging studies that reveal a large retinal tumor in the left eye, suspic…	Patient: 35-year-old woman presents to the emergency department with sudden vision loss in her left eye that started 2 days ago. She has a history of retinoblastoma as a child and had been treated with chemotherapy and enucleation of the affected eye. On examination, visual acuity is 20/400 in the right eye and no light perception in the left eye. Funduscopic examination shows a white pupil refle…	A 4-year-old boy was brought to the pediatrician's office by his parents due to a noticeable white reflex in his right eye. On examination, the pediatrician observed a white pupillary reflex in the right eye and referred the child to an ophthalmologist. The ophthalmologist performed a dilated fundus examination and found a large white mass in the right eye, occupying approximately 80% of the glob…	Retinoblastoma is a rare type of cancer that affects the retina of the eye. It most commonly affects children but can also occur in adults. One clinical feature of retinoblastoma is the presence of a white or yellowish spot in the pupil of the eye, which can be seen in flash photography. In adults, the tumor may be larger and more advanced at the time of diagnosis, leading to symptoms such as vis…
Tibial muscular dystrophy	Generate a brief medical vignette of a (child/adult) with Tibial muscular dystrophy. Incorporate the most important clinical features.	Tibial muscular dystrophy: TMD manifests after the age of 35 to 40 (rarely after the age of 60) as slowly progressive weakness and atrophy of the anterior tibial muscles with decreased dorsiflexion. Muscle involvement may remain asymmetrical for many years. After about 10 to 20 years, long toe extensors become involved causing foot drop, tripping and clumsiness while walking. Proximal limb muscle…	A 7-year-old boy presents to the clinic with a history of progressive weakness in his legs over the past year. He has difficulty walking and running, and often falls. On examination, he has marked muscle wasting and weakness in his lower limbs, with a positive Gower's sign. Genetic testing reveals a mutation in the TTN gene, consistent with Tibial muscular dystrophy.	A 35-year-old man presents to the neurology clinic with progressive weakness and wasting of his lower leg muscles over the past year. He has difficulty walking and reports frequent falls. On examination, he has a waddling gait, positive Gowers' sign, and marked muscle atrophy of the tibialis anterior muscle. Genetic testing reveals a mutation in the TTN gene, confirming the diagnosis of Tibial mu…	Patient Vignette: Meet Sarah, an 8-year-old girl who has been experiencing difficulty walking and running for the past year. She often trips and falls, and her teachers have noticed that she fatigues easily during physical activities. Sarah's parents have also observed that she has a hard time standing on her toes or lifting her feet off the ground. They have taken her to see several doctors, but…	A 45-year-old man presents to the clinic with a 10-year history of gradually progressive weakness and atrophy of his anterior tibial muscles, leading to difficulty walking and frequent tripping. He denies any respiratory or cardiac symptoms. On examination, he has decreased dorsiflexion strength and foot drop, with prominent wasting of the tibialis anterior muscle. His long toe extensors are also…	A 7-year-old boy was brought into the clinic by his parents due to difficulty walking and frequent falls. Upon examination, the child displayed significant muscle weakness in his lower limbs, particularly in the muscles surrounding the tibia bone. He had a waddling gait and could not stand on his toes. The child also had a positive Gower's sign, where he had to use his arms to push himself up fro…	A 45-year-old male patient presents with a history of progressive muscle weakness and difficulty in walking since childhood. He reports that he has trouble climbing stairs and getting up from a seated position. On examination, he is found to have muscle wasting in the lower limbs, particularly in the calf muscles. He has difficulty in dorsiflexing his feet and has a waddling gait. The patient als…
Turner syndrome	Generate a brief medical vignette of a (child/adult) with Turner syndrome. Incorporate the most important clinical features.	Turner syndrome: Patients typically present with significant statural growth retardation during childhood and/or primary ovarian insufficiency, often associated with homogeneous X monosomy. However, clinical features are heterogeneous and some may be milder or even absent in front of a 45,X/46,XX mosaic karyotype. Approximately 30% of patients will undergo the first pubertal stages such as breast…	A 7-year-old girl is brought to the pediatrician's office by her mother due to concerns about her growth and development. The girl has short stature, with a height of less than 25th percentile for her age, and her mother reports that she has been experiencing difficulty learning in school. On physical examination, the girl is noted to have a webbed neck, low-set ears, and a broad chest with widel…	A 25-year-old woman named Sarah presents to her primary care physician's office for a routine checkup. She was diagnosed with Turner syndrome when she was a child and has been followed by an endocrinologist since then. She is short in stature (5 feet tall) and has a webbed neck, low-set ears, and a broad chest with widely spaced nipples. She also has a history of hypothyroidism and hypertension. …	A 7-year-old girl is brought to the endocrinology clinic by her parents due to short stature and lack of breast development. She was born at term, had a normal neonatal period and has been growing along the 25th percentile for height. At school age, she was diagnosed with sensorineural hearing loss and has used hearing aids since then. The girl also reports some difficulties in social interaction…	A 35-year-old woman with Turner syndrome presents to the clinic for her annual checkup. She was diagnosed with Turner syndrome at birth due to her short stature and lack of pubertal development. She has a 45,X/46,XX mosaic karyotype. She reports experiencing primary ovarian insufficiency at the age of 25 and has been on hormone replacement therapy since then. She also mentions that she had a bicu…	A 7-year-old girl named Emily presents to her pediatrician for a routine check-up. Upon physical examination, the pediatrician notes that Emily has a short stature, a webbed neck, and a low hairline. The pediatrician also observes that Emily has a slight swelling of her hands and feet. Emily's parents report that she has difficulties with spatial reasoning and math, and that she seems to struggle…	A 28-year-old female presents to the clinic with a history of delayed puberty, short stature, and difficulty conceiving. Physical examination reveals a webbed neck, low hairline, widely spaced nipples, and small breasts. She has a high-pitched voice and a broad chest with widely spaced nipples. Her arms are slightly bowed, and she has a short stature with a height of 4 feet and 10 inches. The pat…
Smith-Magenis syndrome	Generate a brief medical vignette of a (child/adult) with Smith-Magenis syndrome. Incorporate the most important clinical features.	Smith-Magenis syndrome (SMS): is characterized by distinctive physical features (particularly coarse facial features that progress with age), developmental delay, cognitive impairment, behavioral abnormalities, sleep disturbance, and childhood-onset abdominal obesity. Infants have feeding difficulties, failure to thrive, hypotonia, hyporeflexia, prolonged napping or need to be awakened for feeds,…	A 7-year-old boy named Max presents to the clinic with his mother due to concerns about his sleep and behavior. Max has a history of developmental delays, speech apraxia, and difficulty with social interactions. He also experiences frequent ear infections and has had several surgical procedures to remove impacted cerumen. Max's mother reports that he often wakes up multiple times during the night…	A 35-year-old woman with intellectual disability, autism spectrum disorder, and a history of sleep disturbances is brought to the clinic by her caregiver. She has a distinctive facial appearance, including a broad forehead, short nose, and widely spaced eyes. Her speech is slow and slurred, and she has difficulty with social interactions. She has a history of aggressive behavior, particularly in …	A 3-year-old boy presents to the pediatrician's office for a well-child visit. His mother reports that he has been having difficulty sleeping at night and often wakes up multiple times throughout the night, screaming and crying uncontrollably. During the day, he is often lethargic and difficult to arouse from naps. The boy also exhibits coarse facial features, including a broad square-shaped face…	A 35 year old woman with Smith-Magenis syndrome presents to the office of her primary care physician. She has a history of intellectual disability, sleep disturbance, and maladaptive behaviors including outbursts/temper tantrums, nail yanking, insertion of foreign objects into body orifices, self-injurious behaviors, attention seeking, and anxiety. On examination, she has coarse facial features, …	A 5-year-old boy with Smith-Magenis syndrome (SMS) was brought to the pediatrician's office by his parents due to behavioral issues and developmental delays. The child was noted to have a short stature, low muscle tone, and distinctive facial features including a broad forehead, deep-set eyes, and a prominent midface. The parents reported that their son had difficulties sleeping at night, often w…	A 35-year-old male with Smith-Magenis syndrome presents to the clinic with complaints of chronic sleep disturbances and behavioral problems. He reports difficulty falling and staying asleep, and often wakes up feeling tired and irritable. Additionally, he has a history of self-injurious behavior, aggression, and impulsivity. On physical exam, the patient has a distinctive facial appearance, inclu…
Amyotrophic lateral sclerosis	Generate a brief medical vignette of a (child/adult) with Amyotrophic lateral sclerosis. Incorporate the most important clinical features.	Amyotrophic lateral sclerosis (ALS): is a progressive, fatal neurodegenerative disease involving both the brain and spinal cord. While it has traditionally been perceived to be a syndrome primarily affecting motor neurons, there is increasing recognition that additional areas within the frontal and temporal lobes are involved to varying degrees in a subset of individuals. In addition, other syste…	A 10-year-old boy presents to the clinic with complaints of weakness in his legs and difficulty walking. He has also been experiencing muscle cramps and twitching. On examination, he is found to have muscle wasting and weakness in his lower limbs, brisk reflexes, and a positive Trousseau's sign. He also has difficulty speaking and swallowing. The patient has a family history of Amyotrophic latera…	A 45-year-old man presents to the neurology clinic with a 2-year history of progressive weakness in his legs, which has recently spread to his arms. He also complains of difficulty speaking and swallowing. He has a history of military service and exposure to chemical agents during the Gulf War. On examination, he has marked muscle wasting and weakness, with a positive Hoffman's reflex. His speech…	Patient: Sarah, an 8-year-old girl Chief Complaint: Difficulty walking and speaking History of Present Illness: Sarah was previously healthy until 6 months ago when she started having difficulty walking and speaking. She would often trip and fall, and her speech became slurred. Over time, her symptoms have progressed, and she has lost weight due to difficulty swallowing. Past Medical History: Non…	Patient: John Smith, a 55-year-old male lawyer, presents to the neurology clinic with a 6-month history of gradually progressive weakness in his right hand and forearm, which has recently started to affect his left hand as well. He also reports difficulty with walking, particularly upstairs, and frequent stumbling. John denies any cognitive or behavioral changes. On examination, there is marked m…	1. ALS: I'm sorry, but it's not possible for a child to have Amyotrophic lateral sclerosis (ALS). ALS is a progressive neurodegenerative disease that typically affects adults, and its onset is rare in individuals younger than 20 years of age. If you have any other medical topic you would like me to assist you with, please let me know. 2. Juvenile ALS: A 10-year-old male child presents with progre…	Mr. Smith is a 56-year-old male who presented with a six-month history of progressive weakness in his arms and legs. He has difficulty with fine motor tasks such as buttoning his shirt and frequently drops items. He has also experienced difficulty with speaking and swallowing. On examination, Mr. Smith has significant atrophy in his upper and lower extremities with fasciculations noted throughout…
Sanfilippo syndrome type C	Generate a brief medical vignette of a (child/adult) with Sanfilippo syndrome type C. Incorporate the most important clinical features.	Sanfilippo syndrome type C: or Mucopolysaccharidosis type III (MPS III) is a multisystem lysosomal storage disease characterized by progressive central nervous system degeneration manifest as severe intellectual disability (ID), developmental regression, and other neurologic manifestations including autism spectrum disorder (ASD), behavioral problems, and sleep disturbances. Disease onset is typi…	A 4-year-old boy named Max presents to the clinic with his mother due to increasing concern about his developmental delay and behavioral problems. Max was previously diagnosed with Sanfilippo syndrome type C, a lysosomal storage disorder caused by a deficiency of the enzyme acetyl-CoA: alpha-glucosaminide N-acetyltransferase. His mother reports that Max has been experiencing recurrent ear infecti…	A 35-year-old man presents to the emergency department with acute respiratory distress and confusion. He has a history of Sanfilippo syndrome type C, a rare genetic disorder that affects the nervous system and causes progressive intellectual decline. On examination, he is lethargic and unresponsive, with a weak cough and decreased breath sounds on the right side of his chest. His temperature is 3…	A 4-year-old boy presents to the pediatrician's office with his concerned parents, who report that their son has been experiencing difficulty sleeping and has become increasingly aggressive over the past year. The child also displays hyperkinesia and has recently developed a tendency to repeat words and phrases. On physical examination, the boy appears healthy, but his speech is delayed, and he d…	A 35-year-old woman with Sanfilippo syndrome type C presents to the clinic with her caregiver. She has a history of developmental delay, intellectual disability, and autism spectrum disorder. She has been experiencing increasing difficulty with communication, memory loss, and confusion over the past year. She has also developed seizures and sleep disturbances. On examination, she has a distinctiv…	A six-year-old child named Emily was brought to the pediatrician due to developmental delays and behavioral problems. Her parents noticed that she had difficulty communicating and interacting with others, and she often exhibited hyperactivity and aggressiveness. On physical examination, Emily had coarse facial features, a prominent forehead, and thick lips. She also had an enlarged liver and sple…	A 35-year-old male patient presented to his primary care physician with complaints of developmental delay, behavioral problems, and difficulty with coordination. The patient had a history of intellectual disability and had never achieved developmental milestones. He had also experienced frequent ear infections and recurrent upper respiratory tract infections since childhood. On physical examinati…
X-linked retinoschisis	Generate a brief medical vignette of a (child/adult) with X-linked retinoschisis. Incorporate the most important clinical features.	X-linked retinoschisis: XLRS is a symmetrical bilateral macular disorder with onset in the first decade of life. It manifests with poor vision and reading difficulties. In severe cases, nystagmus may also be observed. Severe cases involve full-thickness retinal detachment that leads to impaired vision or blindness. In more advanced stages of the disease, vitreous hemorrhage, retinal detachment, a…	A 7-year-old boy presents to the ophthalmology clinic with a complaint of blurred vision in both eyes. He has a family history of X-linked retinoschisis, and his mother was diagnosed with the condition when she was a child. On examination, visual acuity is 20/50 in each eye, and there is a notable nasal step in the visual acuity chart. Funduscopic examination reveals bilateral retinoschisis, with…	A 35-year-old man presents to the eye clinic with a complaint of blurred vision in both eyes that has been gradually worsening over the past few years. He also reports difficulty seeing at night and experiencing flashes of light in his peripheral vision. On examination, visual acuity is 20/50 in each eye, with a right-left asymmetry. Funduscopic examination reveals a characteristic "snowflake" pa…	A 7-year-old boy presents to the pediatric ophthalmology clinic with complaints of blurry vision and difficulty reading. He has had these symptoms since he was 4 years old, but they have been gradually worsening over time. On examination, his visual acuity is 20/100 in both eyes, and funduscopic examination reveals areas of schisis in the macula of both eyes, giving a spoke wheel pattern appearan…	A 35-year-old male presents to the clinic with complaints of blurry vision and difficulty reading small print. He reports that he has had trouble seeing since childhood but never sought treatment. On examination, visual acuity is 20/100 in both eyes. Fundus examination reveals areas of schisis in the macula of both eyes, with a spoke wheel pattern visible. There is no evidence of retinal detachme…	A 7-year-old male child was brought to the ophthalmology clinic by his parents with complaints of decreased vision and difficulty reading. On examination, the child was found to have bilateral foveal schisis, which is characteristic of X-linked retinoschisis. The schisis was more prominent in the macula and was associated with a decrease in visual acuity. The child had a family history of X-linke…	A 35-year-old male patient presents with complaints of progressive loss of vision in both eyes. On examination, his visual acuity was found to be reduced to 20/200 in the right eye and 20/400 in the left eye. Fundus examination revealed macular schisis in both eyes, along with peripheral retinoschisis. The clinical features were suggestive of X-linked retinoschisis, which was confirmed by genetic…
Hemolytic anemia due to red cell pyruvate kinase deficiency	Generate a brief medical vignette of a (child/adult) with Hemolytic anemia due to red cell pyruvate kinase deficiency. Incorporate the most important clinical features.	Hemolytic anemia due to red cell pyruvate kinase deficiency: Clinically, PK-deficient patients suffer from a highly variable degree of chronic hemolysis, ranging from severe neonatal jaundice and fatal anemia at birth, severe transfusion-dependent chronic hemolysis, moderate hemolysis with exacerbation during infection, to a fully compensated hemolysis without apparent anemia. Symptoms are usuall…	A 4-year-old boy presents with a history of fatigue, jaundice, and pallor. He has had recurrent episodes of fever, headache, and vomiting over the past year. On examination, he has a pale, jaundiced complexion, and his vital signs are normal. There is no splenomegaly or lymphadenopathy. His complete blood count shows a hemoglobin of 7 g/dL, reticulocyte count of 12%, and a positive direct Coombs …	A 35-year-old male presents with fatigue, jaundice, shortness of breath, and a history of recurrent episodes of anemia, splenomegaly, and petechiae. He has a family history of similar symptoms in his siblings. Physical examination reveals a spleen tip that is 4 cm below the costal margin, and there are signs of moderate anemia, including pallor, conjunctival pallor, and a low blood pressure. The …	A 3-year-old boy presents with a history of jaundice since birth, and recurrent episodes of fever, fatigue, and vomiting. He has had multiple blood transfusions in the past year. Physical examination reveals icteric sclera, hepatomegaly, and splenomegaly. Laboratory tests show hemoglobin 7 g/dL, reticulocyte count 15%, and direct Coombs test positive. Genetic testing confirms the diagnosis of red…	A 35-year-old woman presents to her primary care physician with a history of recurrent episodes of fatigue, jaundice, and dark urine over the past year. She also reports experiencing frequent infections and abdominal pain. Physical examination reveals icterus, splenomegaly, and mild anemia. Laboratory tests show a low red blood cell count, reticulocytosis, and elevated indirect bilirubin. A diagn…	A 7-year-old boy presents to the emergency room with fatigue, shortness of breath, and yellowing of his skin and eyes. He has a past medical history of recurrent infections and anemia. On physical examination, his spleen is enlarged and his liver is palpable. Laboratory tests reveal a low hemoglobin level, elevated bilirubin, and decreased haptoglobin. A peripheral blood smear shows evidence of h…	A 35-year-old male presents to the emergency department complaining of shortness of breath, fatigue and dark urine for the past two days. He reports a history of recurrent episodes of anemia since childhood but had never been diagnosed with a specific condition. On examination, he is pale with jaundice and tachycardia. Laboratory tests reveal a hemoglobin level of 6.8 g/dL, a reticulocyte count o…
Albers-Schönberg osteopetrosis	Generate a brief medical vignette of a (child/adult) with Albers-Schönberg osteopetrosis. Incorporate the most important clinical features.	Albers-Schönberg osteopetrosis: Onset is usually late childhood or adolescence. Findings may include: fractures (in any long bone and/or the posterior arch of a vertebra), scoliosis, hip osteoarthritis, and osteomyelitis of the mandible or septic osteitis or osteoarthritis elsewhere. Cranial nerve compression is rare. Onset of the disease is typically in late childhood or adolescence. The main ma…	A 3-year-old boy presents to the emergency department with a history of recurrent fractures and bone pain. He has a family history of similar symptoms in his siblings. On examination, he has short stature, large head, and prominent forehead. His skin is thin and fragile, and there are multiple healing fractures on his arms and legs. X-rays reveal diffuse osteoporosis and thickening of the skull a…	A 35-year-old woman presents to her primary care physician with a history of recurrent fractures and bone pain. She has a family history of similar symptoms in her mother and grandmother. On examination, she has a short stature, with a height of 140 cm, and has a characteristic "coarse" facial appearance, with prominent forehead, nasal bridge, and jaw. Her skin is thickened and there are multiple…	A 12-year-old boy presents to the emergency department after falling from a bike and fracturing his left humerus. He has a history of multiple previous fractures, including a right humeral fracture 3 years ago, a left femoral fracture 2 years ago, and a right tibial fracture 1 year ago. His parents also mention that he has had recurrent dental abscesses and caries. On examination, the patient has…	A 30-year-old woman presents to her primary care physician with a history of recurrent fractures and bone pain. She has had multiple fractures in her long bones, including her femurs, tibias, and humeri, as well as her spine and ribs. She also reports experiencing chronic lower back pain and scoliosis. The patient has a history of dental problems, including recurrent abscesses and caries. On exam…	A 6-year-old boy presents to the clinic with a history of recurrent fractures and frequent infections. The child's parents report that he has a history of multiple fractures that occurred with minimal trauma, and they have also noticed that he has difficulty seeing at night. On physical examination, the child's height and weight are within the normal range, but his skull appears to be abnormally …	Mr. X is a 36-year-old male who presented to the hospital with a history of chronic pain in his lower back and legs. He reported experiencing frequent fractures of his upper and lower limbs, even after minimal trauma. Mr. X also complained of vision problems, including decreased visual acuity and double vision. On physical examination, Mr. X had short stature, a broad forehead, and a prominent ja…
Hereditary fructose intolerance	Generate a brief medical vignette of a (child/adult) with Hereditary fructose intolerance. Incorporate the most important clinical features.	Hereditary fructose intolerance: HFI usually presents in infancy at the time of weaning (when fructose is added to the diet), manifesting with hypoglycemia, lactic acidosis, ketosis with recurrent vomiting, abdominal pain and systemic manifestations following consumption of fructose-containing foods. Persistent ingestion of fructose and related sugars (such as sucrose and sorbitol) may lead to gr…	A 3-year-old boy presents to the emergency department with vomiting, abdominal pain, and seizures after ingesting fruit snacks containing fructose. He has a history of similar episodes following consumption of fruits or sweets. Physical examination reveals signs of dehydration, tachycardia, and lethargy. Laboratory tests show elevated blood fructose levels and low activity of the enzyme aldolase …	A 35-year-old man presents to the emergency department with severe abdominal pain, vomiting and diarrhea after eating a meal containing fruits and milk. He has a history of similar episodes since childhood. Physical examination reveals tenderness in the abdomen, but no signs of peritonitis. Laboratory tests show elevated levels of fructose in the blood and urine. Genetic testing confirms the diag…	A 2-year-old boy is brought to the emergency room by his parents after experiencing recurrent vomiting, abdominal pain and lethargy following consumption of fruit juice and candy. The patient has a history of failure to thrive and developmental delay. Physical examination reveals hypoglycemia, lactic acidosis, ketosis and hepatomegaly. Laboratory tests show elevated levels of uric acid, alanine a…	A 35-year-old woman presents to her primary care physician with a lifelong history of avoiding fruits and sweets, recurrent vomiting, abdominal pain, and hypoglycemia following consumption of fructose-containing foods. She also reports growth retardation during childhood and a history of seizures. Physical examination reveals a thin built, prominent abdomen, and mild hepatomegaly. Laboratory test…	A 3-year-old boy presents to the emergency department with vomiting and lethargy. His parents report that he has had a history of recurrent episodes of vomiting and abdominal pain after consuming fruits, juices, and sweets. On examination, the child is dehydrated and has a distended abdomen. Laboratory investigations reveal hypoglycemia, elevated liver enzymes, and metabolic acidosis. The child i…	A 32-year-old male presents to the emergency department with severe abdominal pain and vomiting. He reports a history of recurrent abdominal pain and diarrhea after consuming foods containing high-fructose corn syrup. Physical examination reveals a distended abdomen with tenderness to palpation in the right upper quadrant. Laboratory results show elevated liver enzymes and hypoglycemia. The patie…
Classical Ehlers-Danlos syndrome	Generate a brief medical vignette of a (child/adult) with Classical Ehlers-Danlos syndrome. Incorporate the most important clinical features.	Classical Ehlers-Danlos syndrome: Classic Ehlers-Danlos syndrome (cEDS) is a heritable connective tissue disorder characterized by skin hyperextensibility, atrophic scarring, and generalized joint hypermobility (GJH). The skin is soft, velvety, or doughy to the touch. In addition, the skin is hyperextensible, meaning that it extends easily and snaps back after release. The skin is fragile, as man…	A 10-year-old girl presents to the pediatrician's office with a history of joint hypermobility, skin hyperextensibility, and recurrent joint dislocations. She has a positive family history of Ehlers-Danlos syndrome and her mother has the same condition. On examination, she has loose skin, and her joints demonstrate increased range of motion. The patient also reports experiencing chronic pain and …	A 35-year-old woman presents to her primary care physician with a history of joint hypermobility, skin hyperextensibility, and recurrent joint dislocations. She has had multiple surgeries for shoulder, knee, and ankle instability and has difficulty with daily activities such as walking and dressing due to joint pain and weakness. Family history reveals a similar condition in her mother and matern…	A 6-year-old girl presents to the pediatrician's office with her mother, who is concerned about her daughter's excessive bruising and skin fragility. The patient has a history of easy bruising since early childhood, and her mother reports that she has been experiencing joint pain and frequent dislocations of her shoulders and knees. On physical examination, the patient's skin appears soft, velvet…	A 35-year-old woman presents to her primary care physician's office, seeking medical advice for her long history of joint dislocations and skin problems. She has had recurrent subluxations of her shoulders and patellas since she was a teenager, and has experienced multiple episodes of skin tears and bruising following minor trauma. She also mentions that it takes longer than usual for her wounds …	Sarah is a 6-year-old girl who is brought to the clinic by her parents for evaluation of joint pain and hypermobility. On examination, she has soft, velvety skin with easy bruising and scars on her knees. Her joints are hypermobile, and she demonstrates the ability to touch her thumb to her wrist and bend her fingers backward. She also has mitral valve prolapse and a history of gastrointestinal i…	A 32-year-old woman presented to her primary care physician with a history of joint hypermobility, skin hyperextensibility, and chronic joint pain. She reported a long-standing history of easy bruising and poor wound healing. Her medical history was significant for recurrent joint dislocations and subluxations, as well as frequent gastrointestinal complaints. Physical examination revealed skin th…
Primary ciliary dyskinesia	Generate a brief medical vignette of a (child/adult) with Primary ciliary dyskinesia. Incorporate the most important clinical features.	Primary ciliary dyskinesia: Affected patients develop signs of PCD at birth or within the first few months of life. However, owing to the diagnostic challenges, some cases of PCD are not diagnosed until the adulthood. Most full-term neonates have respiratory distress with tachypnea (infant acute respiratory distress syndrome) and usually require supplemental oxygen for days, some for weeks. The u…	A 7-year-old boy, John, presents to the pediatrician with a history of persistent cough and difficulty breathing. He was born prematurely at 32 weeks and has had recurrent respiratory infections since infancy. His parents have noticed that he gets tired easily when playing and often has a nasal voice. On examination, John's vital signs are normal, but his chest examination reveals a prolonged exp…	A 35-year-old woman comes to your office with a long history of chronic cough, which has been getting worse over the past year. She also reports recurrent respiratory infections and difficulty breathing. On examination, her vital signs are normal, but she has a prolonged expiratory phase and wheezing on lung auscultation. High-resolution computed tomography (HRCT) of the chest reveals bilateral b…	A 3-month-old male infant is brought to the emergency department by his parents due to concerns of difficulty breathing and frequent coughing episodes. The baby was born at full term without any complications but has had recurrent respiratory issues since birth, requiring supplemental oxygen intermittently. He has a history of daily rhinitis and wet cough, and his parents report that he often cho…	A 35-year-old man presents to his primary care physician with a history of recurrent respiratory infections, chronic cough, and difficulty breathing. He reports that he has had these symptoms since childhood but they have worsened over the past year. The patient also mentions that he has had multiple sinus infections and has noticed some hearing loss recently. On physical examination, the patient…	A 6-year-old child presents with a chronic cough and recurrent respiratory infections since infancy. The child also has a history of chronic ear infections and has required multiple sets of ear tubes. Physical examination reveals digital clubbing and nasal polyps. Chest X-ray shows bronchiectasis. A sweat chloride test is normal ruling out cystic fibrosis. A nasal biopsy confirms the diagnosis of…	A 30-year-old man presents to the clinic with a history of chronic cough and recurrent respiratory tract infections since childhood. He reports daily production of yellow-green sputum and occasional hemoptysis. He also complains of chronic sinusitis, nasal congestion, and difficulty breathing. He has a history of infertility and situs inversus totalis. On examination, he has digital clubbing and …
Achondroplasia	Generate a brief medical vignette of a (child/adult) with Achondroplasia. Incorporate the most important clinical features.	Achondroplasia: is the most common cause of disproportionate short stature. Affected individuals have rhizomelic shortening of the limbs, macrocephaly, and characteristic facial features with frontal bossing and midface retrusion. In infancy, hypotonia is typical, and acquisition of developmental motor milestones is often both aberrant in pattern and delayed. Intelligence and life span are usuall…	A 3-year-old boy named Max presents to the clinic with his parents due to concerns about his growth and development. He was born at 37 weeks gestation and had a birth weight of 2.5 kg. His parents are both of average height (168 cm and 170 cm, respectively). Max's height is currently 70 cm, which is below the 10th percentile for his age. He also has a large head, short arms and legs, and a promin…	A 35-year-old man named Jack presents to the office with a chief complaint of back pain. He was diagnosed with achondroplasia at birth and has been followed by a multidisciplinary team throughout his life. Despite this, he has had increasing difficulty ambulating in recent years and now relies on a wheelchair for mobility. His back pain is located in the lower back and radiates to his right leg. …	A 3-year-old boy named Max presents to the clinic with his parents, who are concerned about his slow development and short stature. Max was born at term and had a normal birth weight, but since then, his growth has been slower than expected. He is currently 70 cm tall and weighs 12 kg, which puts him below the 5th percentile for both height and weight. On examination, the physician notes that Max…	A 35-year-old man with achondroplasia presents to the clinic for a routine follow-up appointment. He is accompanied by his wife, who is also affected by the condition. The patient reports experiencing increasing fatigue and shortness of breath over the past year, which he attributes to his difficulty in walking long distances due to his short stature and kyphosis. On examination, the patient's he…	Meet 5-year-old Max, who presents to the pediatric clinic with his parents. He has a history of achondroplasia, a genetic condition that affects bone growth and leads to short stature. Max's parents report that he is experiencing some difficulty with his mobility, including frequent falls, difficulty climbing stairs, and a waddling gait. On examination, Max's height is below the 3rd percentile fo…	Mary is a 35-year-old female with a history of Achondroplasia, a genetic disorder that affects the growth of bones, resulting in short stature. She presents with complaints of chronic back pain, which has been worsening over the past few months. On physical examination, Mary has a disproportionately short stature, with short limbs and a large head. She also exhibits kyphosis, a condition characte…
Leber hereditary optic neuropathy	Generate a brief medical vignette of a (child/adult) with Leber hereditary optic neuropathy. Incorporate the most important clinical features.	Leber hereditary optic neuropathy (LHON): typically presents in young adults as bilateral, painless, subacute visual failure. The peak age of onset in LHON is in the second and third decades of life, with 90% of those who lose their vision doing so before age 50 years. Very rarely, individuals first manifest LHON in the seventh and eighth decades of life. Males are four to five times more likely …	A 12-year-old boy presents to the ophthalmology clinic with a 6-month history of progressive visual loss in both eyes. He has difficulty seeing objects clearly and often bumps into things. His medical history is unremarkable, but his maternal grandfather was diagnosed with similar symptoms at the same age. On examination, his best-corrected visual acuity is 20/400 in each eye, and funduscopic exa…	A 35-year-old man presents to the emergency department with sudden vision loss in his right eye. He has a history of similar episodes in the past, but they have always resolved on their own. This time, however, the vision loss persists, and he notices that his left eye is also affected. On examination, visual acuity is 20/200 in the right eye and 20/400 in the left eye. Funduscopic examination re…	A 19-year-old male presents to the emergency department with sudden, painless vision loss in both eyes over the past week. He reports difficulty reading and recognizing faces, and has noticed a gradual worsening of his central vision over the past few months. He denies any eye pain or discomfort, and has no history of eye trauma or previous visual problems. On examination, his best-corrected visu…	A 25-year-old male presents to the emergency department with sudden, painless vision loss in both eyes over the past week. He reports difficulty reading and recognizing faces, and notes that his central vision has been gradually worsening over the past few months. On examination, visual acuity is 20/400 in both eyes, with a central scotoma. Funduscopic examination reveals bilateral optic disc ede…	A 7-year-old boy presents to the ophthalmology clinic with complaints of decreased vision in both eyes for the past 6 months. On examination, his visual acuity is found to be 20/50 in the right eye and 20/60 in the left eye. He also has central scotomas and color vision defects. Further evaluation reveals a family history of optic atrophy, and genetic testing confirms a diagnosis of Leber heredit…	A 35-year-old male presents to the clinic with a complaint of sudden painless vision loss in both eyes over the last several weeks. He has a history of hearing loss and his mother and maternal uncle also had similar vision problems. On examination, his visual acuity is severely reduced and he has a central scotoma in both eyes. Fundus examination shows optic disc pallor and telangiectatic vessels…
Hartnup disease	Generate a brief medical vignette of a (child/adult) with Hartnup disease. Incorporate the most important clinical features.	Hartnup disease: Most subjects who fulfil the biochemical diagnostic criteria (mostly detected by newborn screening programs) remain asymptomatic. In the few symptomatic subjects, clinical symptoms usually appear in childhood (3-9 years of age), but sometimes manifest as early as 10 days after birth, or as late as early adulthood. Symptomatic subjects usually present with skin photosensitivity (p…	A 3-year-old boy presents to the emergency department with a 2-day history of fever, vomiting, and lethargy. He has a history of recurrent episodes of fever and vomiting, and his parents report that he often has a "sour smell" to his sweat and urine. On examination, the patient appears ill and dehydrated, with a temperature of 102°F (39°C). He has a mild cough and tender abdomen, but no signs of …	A 35-year-old man presents to his primary care physician with a 6-month history of intermittent vomiting, diarrhea, and weight loss. He reports that he often has a sour or bitter taste in his mouth and that his sense of smell is heightened. He also mentions that he has had recurrent episodes of confusion, disorientation, and difficulty concentrating. The patient appears thin and gaunt, with a pro…	A 7-year-old boy is brought to the pediatrician's office by his mother, who reports that her son has been experiencing intermittent episodes of skin rashes, cerebellar ataxia, and neurological symptoms over the past year. The child's medical history is unremarkable, and he has been developing normally. However, his mother mentions that he has been more sensitive to sunlight recently, and the symp…	A 35-year-old woman presents to her primary care physician with a history of intermittent cerebellar ataxia, spasticity, trembling, and headaches that worsen in the spring and summer months. She also reports experiencing anxiety, emotional instability, delusions, and hallucinations during these times. The patient has a history of skin photosensitivity and has noticed that her symptoms tend to fla…	A 5-year-old child was brought to the clinic by his parents with complaints of a rash on his face and intermittent episodes of confusion. On examination, the child appeared malnourished and had a photosensitive rash on his face. The child's neurological examination was remarkable for intermittent confusion and ataxia. Further investigations revealed that the child had low levels of tryptophan and…	A 32-year-old male presents to the clinic complaining of skin rash and fatigue. The patient reports experiencing intermittent episodes of diarrhea and vomiting for several months. Upon examination, the patient is noted to have a photosensitive rash on his face and arms. His laboratory findings reveal low levels of tryptophan and niacin. Further investigation reveals that the patient has Hartnup d…
Meckel syndrome	Generate a brief medical vignette of a (child/adult) with Meckel syndrome. Incorporate the most important clinical features.	Meckel syndrome: Fetuses affected by Meckel syndrome (MKS) survive only a few days to a few weeks at the most, or die in utero. The main CNS features include occipital encephalocele, hydrocephalus, anencephaly, holoprosencephaly, as well as Dandy-Walker. Large polycystic kidneys with cystic dysplasia are a constant feature of Meckel syndrome. Hepatic dysgenesis and liver fibrosis are frequent. Po…	A 3-year-old boy presents to the emergency department with sudden onset of severe abdominal pain, vomiting, and fever. He has a history of recurrent respiratory infections and was recently diagnosed with nephrotic syndrome. Physical examination reveals tenderness to palpation over the right lower quadrant of the abdomen, and a mass is felt in the same area. The patient is admitted for further eva…	A 35-year-old man presents to the emergency department with sudden onset of severe abdominal pain, nausea, and vomiting. He has a history of recurrent kidney stones and has been diagnosed with Meckel syndrome. On examination, his blood pressure is 180/100 mmHg, heart rate 120 beats per minute, respiratory rate 24 breaths per minute, and temperature 37.5°C (99.5°F). Abdominal examination reveals t…	A 3-month-old boy presents to the emergency department with difficulty breathing and fever. He was born at 34 weeks gestation via emergency cesarean section due to fetal distress. His birth weight was low (1.2 kg), and he required oxygen therapy and mechanical ventilation in the neonatal intensive care unit. Physical examination reveals a small child with a prominent occipital encephalocele, micr…	A 35-year-old woman comes to the clinic complaining of shortness of breath and fatigue. She has a history of recurrent respiratory infections and was born with polydactyly (an extra finger on each hand). Physical examination reveals a small head size, prominent forehead, widely spaced eyes, short nose, and a thin upper lip. The patient has a soft, high-pitched voice and a small jaw. She also has …	A 1-month-old male infant was brought to the emergency department by his parents due to severe respiratory distress. The baby was born with multiple congenital anomalies, including a large cystic mass on the back of his head, polydactyly, and a small jaw. On physical examination, he was noted to have a high-pitched cry, microcephaly, and a small, poorly developed chest. Further investigations rev…	A 32-year-old female presented with a history of multiple fetal losses and a stillbirth at 24 weeks. On examination, she was found to have a small head circumference, micrognathia, and a cleft palate. An ultrasound revealed bilateral renal cysts and a hypoplastic lungs. Further evaluation showed a polydactyly of both hands and feet. Genetic testing confirmed the diagnosis of Meckel syndrome. The …
Kallmann syndrome	Generate a brief medical vignette of a (child/adult) with Kallmann syndrome. Incorporate the most important clinical features.	Kallmann syndrome: Most cases are diagnosed at the time of puberty due to lack of sexual development, but KS may also be suspected in infancy in males with cryptorchidism, micropenis or associated non reproductive signs. The main clinical features consist of the absence of complete spontaneous puberty and a partial or total impairment of the sense of smell (anosmia) in both sexes. Untreated adult…	A 10-year-old boy is brought to the pediatrician's office by his parents due to delayed pubertal development and short stature. He has always had a small appetite and eats very little, but he drinks plenty of water. His height is below the third percentile for his age, and he has not yet entered puberty. He has a normal intelligence quotient (IQ) and no other dysmorphic features. Physical examina…	A 35-year-old man presents to his primary care physician with complaints of infertility and lack of interest in sex. He also mentions that he has had difficulty smelling certain odors, such as the scent of flowers or food, for many years. On physical examination, the patient is found to have a number of dysmorphic features, including a small jaw, widely spaced eyes, and a flat nasal bridge. Genet…	A 10-year-old boy is brought to the endocrinology clinic by his parents due to lack of pubertal development. He has always had a small penis and undescended testes, and his height and weight have been below the 25th percentile for his age. He also reports difficulty smelling odors. On examination, he has no breast tissue, sparse body hair, and decreased bone density. His testicular volume is less…	A 27-year-old male presents to the endocrinology clinic with a history of delayed puberty and anosmia (lack of sense of smell). He reports that he has never had a spontaneous erection or ejaculation, and that his libido is low. He also mentions that he has always had difficulty hearing and has worn hearing aids since childhood. Physical examination reveals a tall, thin man with decreased facial a…	A 10-year-old boy is brought to the pediatrician's office by his parents due to delayed puberty and a lack of sense of smell. The boy's parents report that he has not begun to develop any secondary sexual characteristics, and they have noticed that he does not react to strong odors. Upon examination, the pediatrician notes that the boy's testes are small and there is no sign of pubic hair. The pe…	A 30-year-old male presents to the endocrinology clinic with a history of delayed puberty and infertility. On further evaluation, he reports a lack of sense of smell since childhood and difficulty recognizing taste. His physical exam is notable for underdeveloped secondary sexual characteristics, including sparse pubic hair and small testicular size. Hormonal analysis reveals low levels of testos…
Smith-Lemli-Opitz syndrome	Generate a brief medical vignette of a (child/adult) with Smith-Lemli-Opitz syndrome. Incorporate the most important clinical features.	Smith-Lemli-Opitz syndrome: The disease is present at birth, but may be detected in later childhood or adulthood in mild forms. Patients present with growth retardation and intellectual deficit. Behavioral problems include multiple autistic traits, hyperactivity, self-injurious behavior and sleep disturbances. The structural brain anomalies may include hypoplasia or absence of the corpus callosum…	A 3-year-old boy, John, presents to the pediatrician's office with his mother due to concerns about his growth and development. John was born at 37 weeks gestation and had a birth weight of 2.8 kg. His mother reports that he has always been small for his age and has struggled to gain weight. On examination, John's height is below the 10th percentile, and his weight is below the 5th percentile. He…	A 35-year-old woman presents to her primary care physician with a history of short stature, intellectual disability, and distinctive facial features, including a flat nasal bridge, a small jaw, and widely spaced eyes. She also has a history of seizures and poor coordination. The patient is diagnosed with Smith-Lemli-Opitz syndrome, a rare genetic disorder caused by a deficiency of the enzyme 7-de…	A 4-year-old boy presents to the pediatrician's office for a routine checkup. His parents express concern about his speech and language development, as well as his difficulty paying attention and following instructions. The child also has a history of poor feeding and gastroesophageal reflux. On physical examination, the patient is found to have microcephaly, bitemporal narrowing, ptosis, broad n…	A 27-year-old male presents to the clinic with his caregiver due to concerns of worsening behavioral problems over the past year. He was diagnosed with Smith-Lemli-Opitz syndrome at birth and has been followed by a multidisciplinary team since then. His growth has been stable, but he has had difficulty gaining weight. He has moderate intellectual disability and has been working with a special edu…	A 6-year-old male presents to the clinic with developmental delays, poor growth, and dysmorphic facial features. The child's parents report that he has difficulty feeding and has had recurrent ear infections. On physical examination, the child has microcephaly, a small chin, and a flattened nasal bridge. He also has syndactyly of the second and third toes. The child's laboratory workup shows low …	Ms. Johnson, a 35-year-old woman with a history of developmental delay and intellectual disability, presents with complaints of chronic constipation, difficulty sleeping, and behavioral problems. On examination, she has dysmorphic facial features, including a small head circumference, widely spaced eyes, and a small chin. She also has syndactyly of her second and third toes and a short fourth fin…
Trisomy 13	Generate a brief medical vignette of a (child/adult) with Trisomy 13. Incorporate the most important clinical features.	Trisomy 13: In utero death occurs in over 95% of affected fetuses. Median survival is 7-10 days, and less than 30% survives beyond 1 year. Intrauterine growth retardation (IUGR) is common. Neurological manifestations are severe and present as hypotonia and hyporeactivity with an apparent lack of awareness of surroundings. Holoprosencephaly (resulting from a defect in the division of the brain int…	A 6-month-old girl, Sarah, is brought to the pediatrician's office by her parents due to concerns about her development. She was born at 37 weeks gestation and had a low birth weight of 2.4 kg. Her parents mention that she has been having difficulty feeding and has not been gaining weight as expected. On examination, Sarah appears small for her age and has a distinctive facial appearance with a f…	A 25-year-old woman gives birth to a baby girl at 37 weeks gestation. The baby weighs 2.4 kg and is 48 cm long. On physical examination, the baby has a flat nasal bridge, small ears, and a short neck. The baby also has a single crease in her palm and a simian crease on her left hand. The baby's limbs are weak and she has difficulty moving them. The baby is also having trouble breathing and is mak…	A 2-month-old girl is brought to the emergency room due to seizures and decreased responsiveness. She was born at 34 weeks of gestation, weighing 1.5 kg (3.3 lbs), with Apgar scores of 8 and 9 at 1 and 5 minutes, respectively. Her growth parameters have been below the third percentile since birth. Physical examination shows a small child with a large head, short limbs, and facial dysmorphism cons…	A 25-year-old woman, G.S., presents to the genetics clinic with her mother due to concerns about her cognitive and physical development. She was born at 37 weeks gestation via cesarean section due to fetal distress, and had a low Apgar score. Her birth weight was 2.4 kg (5.3 lbs), and she had respiratory distress syndrome. G.S. has a flat nasal bridge, small jaw, and widely spaced eyes. She is un…	A 2-month-old male infant is brought to the pediatrician's office by his parents for evaluation of multiple birth defects. The child was diagnosed with Trisomy 13 during prenatal testing. On physical examination, the infant is found to have cleft lip and palate, polydactyly, microcephaly, and coloboma of the iris. Additionally, the child has a heart murmur and hypotonia. The pediatrician suspects…	A 35-year-old woman with a history of Trisomy 13 presents to the clinic with complaints of difficulty breathing and feeding intolerance. She was born with a cleft lip and palate, and has had multiple surgeries in the past to correct them. On examination, she has a high-arched palate, microphthalmia, and polydactyly. She also has a heart murmur and is mildly hypotonic. Chest x-ray reveals a small …
Thanatophoric dysplasia	Generate a brief medical vignette of a (child/adult) with Thanatophoric dysplasia. Incorporate the most important clinical features.	Thanatophoric dysplasia (TD): is a short-limb skeletal dysplasia that is usually lethal in the perinatal period. TD is divided into subtypes: TD type 1 is characterized by micromelia with bowed femurs and, uncommonly, the presence of craniosynostosis of varying severity. TD type 2 is characterized by micromelia with straight femurs and uniform presence of moderate-to-severe craniosynostosis with …	Meet Emily, a 2-year-old girl who was born with Thanatophoric dysplasia. She has short arms and legs and a large head with a prominent forehead. Emily experiences frequent seizures and has difficulty breathing, which causes her to wheeze and turn blue. She is also developmentally delayed and cannot sit or stand without support. Despite these challenges, Emily is a happy and curious child who love…	Meet Emily, a 25-year-old woman who has been experiencing shortness of breath and difficulty walking due to joint pain. She was born with Thanatophoric dysplasia, a condition that affects the development of her skeleton. Emily's height is only 4 feet 5 inches, and she has a characteristic dome-shaped skull. She also has short arms and legs, and her joints are swollen and painful. Despite her phys…	A 2-day-old male newborn was transferred to our NICU from an outlying hospital due to respiratory distress and concern for skeletal dysplasia. The baby was born via emergency C-section at 37 weeks gestation because of fetal distress, with a birth weight of 2.4 kg (5.3 lbs). His Apgar score was 8 at 1 minute and 6 at 5 minutes. On examination, he was found to have a large head, prominent eyes, sho…	Pt is a 25-year-old woman who presents to the office for a routine checkup. She was diagnosed with thanatophoric dysplasia (TD) at birth and has been followed by her primary care physician and geneticist since then. On examination, she is noted to have short stature, with a height of 4 feet 2 inches, and limb deformities, including bowed femurs and brachydactyly. Her head circumference is 56 cm, …	A newborn baby boy was born at 38 weeks gestation via cesarean section due to poor fetal growth. The baby was noted to have short limbs, a disproportionately large head, and a small chest. He also had a narrow chest and difficulty breathing. Imaging studies revealed severe narrowing of the rib cage and shortening of the long bones. Genetic testing confirmed a diagnosis of Thanatophoric dysplasia,…	A 28-year-old woman presents to the clinic with a history of multiple skeletal abnormalities and short stature. She reports a family history of similar symptoms, and her parents are first cousins. On physical examination, she is found to have short limbs, a narrow chest, and a prominent forehead. Imaging studies reveal severe skeletal dysplasia and a small chest cavity, which puts her at risk of …
Beckwith-Wiedemann syndrome	Generate a brief medical vignette of a (child/adult) with Beckwith-Wiedemann syndrome. Incorporate the most important clinical features.	Beckwith-Wiedemann syndrome (BWS): is a growth disorder variably characterized by macroglossia, hemihyperplasia, omphalocele, neonatal hypoglycemia, macrosomia, embryonal tumors (e.g., Wilms tumor, hepatoblastoma, neuroblastoma, and rhabdomyosarcoma), visceromegaly, adrenocortical cytomegaly, kidney abnormalities (e.g., medullary dysplasia, nephrocalcinosis, and medullary sponge kidney), and ear …	A 3-year-old boy presents to the pediatrician's office for a routine well-child visit. His mother mentions that he has been growing rapidly and is now in the 90th percentile for height and weight. On examination, the child has a large head, a prominent forehead, and a short, broad nose. He also has a sacral dimple and a small patch of hair on his lower back. The child is developmentally delayed a…	A 25-year-old woman presents to her primary care physician with a history of persistent fatigue, weakness, and easy bruising. She also reports recurrent infections and delayed wound healing. On physical examination, she has a large tongue, a prominent forehead, and a short stature. Laboratory tests reveal anemia, thrombocytopenia, and elevated liver enzymes. Genetic testing confirms the diagnosis…	Patient: A 3-year-old boy presents to the pediatrician's office for a routine check-up. His mother mentions that he has been growing rapidly since birth and is now taller than his peers. The patient also has a large tongue that protrudes from his mouth, which causes difficulty with speech and sleep apnea. He was born with an omphalocele that was repaired surgically shortly after birth. The patien…	A 30-year-old woman presents to her primary care physician for a routine check-up. She has a history of Beckwith-Wiedemann syndrome (BWS), a growth disorder that she was diagnosed with as an infant. She reports that she had rapid growth in late fetal development and early childhood, but her growth rate slowed by age seven to eight years, resulting in an adult height within the normal range. She m…	A 2-month-old male infant was referred to a pediatric geneticist for evaluation of macrosomia, macroglossia, and omphalocele. The patient's birth weight was 4.5 kg and his length was 57 cm. Physical examination revealed an enlarged tongue, a large omphalocele, and earlobe creases. The patient had no other significant medical history. A diagnosis of Beckwith-Wiedemann syndrome was made based on th…	A 32-year-old male presents to the clinic with a history of Beckwith-Wiedemann syndrome. He reports being diagnosed with this genetic disorder shortly after birth and has since undergone multiple surgeries to treat the associated complications. On physical examination, he is noted to have a large head circumference, macroglossia, and abdominal distension. Further evaluation reveals an enlarged li…
Darier disease	Generate a brief medical vignette of a (child/adult) with Darier disease. Incorporate the most important clinical features.	Darier disease: is a debilitating and chronic condition, with both cutaneous and extra-cutaneous manifestations, which can have a severe impact on patients' general health and quality of life. The cutaneous and extra-cutaneous manifestations have variable expression within and between families. Exacerbations may be triggered by summer, sweating, exposure to sunlight, mental distress, contact with…	A 10-year-old boy presents to the dermatology clinic with a 2-year history of skin lesions that have been slowly increasing in number and size. The lesions are papillomatous, flesh-colored, and have a rough texture. They are primarily located on his chest, back, and face. He has also noticed recent worsening of the lesions, with some becoming inflamed and crusted. The patient has a family history…	A 35-year-old woman presents to the dermatology clinic with a long history of skin lesions that have been slowly progressing over the past decade. She has numerous small, rough, brown papules on her chest, back, and arms. The papules are slightly itchy but not painful. She has tried various topical treatments without much improvement. Physical examination reveals characteristic stuck-on" appearan…	Patient: 8-year-old girl, Sarah, presents to the dermatology clinic with her mother due to persistent skin lesions on her hands and feet that have been worsening over the past year. She also complains of dry, itchy skin and difficulty swallowing pills. Her mother reports that Sarah has had recurrent episodes of fever and vomiting, which seem to trigger the appearance of new lesions. On examinatio…	Meet Sarah, a 35-year-old woman who has been struggling with a chronic skin condition since her early twenties. She has developed a variety of symptoms over the years, including keratotic papules on her trunk, acral pits on her palms and soles, and acral wart-like lesions on her hands that become worse after exposure to water. Her skin issues have significantly impacted her quality of life, causi…	A5-year-old girl presents to the clinic with a history of rough, itchy, and scaly patches on her skin. Her parents report that the patches started appearing on her scalp and face, and have now spread to her trunk and extremities. On examination, the patient has multiple hyperkeratotic papules and plaques on her forehead, scalp, and cheeks. The skin lesions are greasy and have a distinct odor. The…	A 42-year-old male presents to the dermatologist with a long-standing history of persistent, itchy, and painful skin lesions. The patient reports that the lesions first appeared in his teenage years and have been progressively worsening over time. Upon physical examination, there were numerous hyperkeratotic, crusted papules and plaques on his scalp, face, chest, and back. The nails were also aff…
Muenke syndrome	Generate a brief medical vignette of a (child/adult) with Muenke syndrome. Incorporate the most important clinical features.	Muenke syndrome: is characterized by considerable phenotypic variability; features may include coronal synostosis (more often bilateral than unilateral); synostosis of other sutures, all sutures (pan synostosis), or no sutures; or macrocephaly. Bilateral coronal synostosis typically results in brachycephaly, although turribrachycephaly (a "tower-shaped" skull) or a cloverleaf skull can be observe…	A 3-year-old boy presents to the clinic with his mother due to concerns about his growth and development. He was born at 37 weeks gestation and had a birth weight of 2.8 kg. His mother reports that he has been growing slowly since birth and is currently below the 10th percentile for height and weight. On examination, the boy has a short stature, with a height of 80 cm, and a weight of 13 kg. He a…	A 35-year-old man presents to the clinic with a history of progressive hearing loss and respiratory problems. He has a distinctive facial appearance, including a flat nasal bridge, a small jaw, and widely spaced eyes. He also has short stature and a developmental delay. Genetic testing reveals a mutation in the Muenke syndrome gene.	A 3-year-old boy presents to the clinic with his concerned parents. They mention that he has been experiencing frequent ear infections and some difficulty with speech development. On examination, the boy is observed to have a turribrachycephaly skull shape, widely spaced eyes, mild ptosis, and high-arched palate. He also has bilateral coronal synostosis and brachydactyly of his thumbs. The patien…	A 35-year-old man with Muenke syndrome presents to the clinic for a follow-up appointment. He has a history of bilateral coronal synostosis, resulting in brachycephaly, and widely spaced eyes. He also has mild hearing loss and intellectual disability. The patient reports experiencing increased headaches and blurred vision recently. On examination, the patient has a prominent forehead, broad thumb…	A 5-year-old boy is brought to the pediatrician by his parents due to concerns about his head shape. The child was born with a slightly misshapen head, but over time it has become more pronounced. On physical examination, the pediatrician notes that the child has a prominent forehead, a flattened back of the head, and a ridge along the top of the skull. The child also has mild hearing loss and ha…	John is a 32-year-old male who presents to his primary care physician with complaints of headaches and sleep disturbances. John reports that he has always had an unusually shaped head and has difficulty finding hats that fit properly. On physical examination, the physician notes that John's head is brachycephalic with a prominent forehead and flattened occiput. Additionally, John has a midline ri…
Pseudoachondroplasia	Generate a brief medical vignette of a (child/adult) with Pseudoachondroplasia. Incorporate the most important clinical features.	Pseudoachondroplasia: The disorder is usually discovered during the second year of life with the onset of slow growth and walking difficulties. The short stature becomes more prominent with age and the hands and feet appear short and wide. Joint laxity is a general feature, but predominantly affects the hands. Defective epiphyseal growth causes early arthrosis. The limb deformation is caused by m…	A 4-year-old boy presents to the clinic with short stature and characteristic physical features, including a large head, prominent forehead, and short limbs. He has difficulty walking due to bowed legs and is unable to stand up straight. His parents have a consanguineous marriage and report similar symptoms in other family members. The patient's height is 80 cm (<3rd percentile), and his weight i…	A 35-year-old man presents to the office with a chief complaint of back pain and difficulty walking due to a short stature. He reports that he has always been short, but his height has not changed since he was a teenager. He also mentions that he has had recurring joint pain and stiffness, particularly in his knees and ankles, for the past few years. On physical examination, the patient's height …	Meet Emily, an almost 3-year-old girl who has been experiencing slow growth and difficulty walking since she began to crawl. Her parents have also noticed that her hands and feet appear short and wide, and her arms and legs seem to be somewhat deformed. Emily's joints are very flexible, especially in her hands, which causes her to have difficulty grasping objects. Despite her young age, Emily is …	A 35-year-old male presents to the clinic with complaints of chronic lower back pain and limited mobility in his elbows and hips. He has a history of joint pain and stiffness since childhood, which has progressively worsened over time. On examination, he has short stature (130 cm), brachydactyly, ulnar deviation of the wrists, limited elbow and hip extension, and ligamentous laxity. His spine sho…	A 6-year-old male child is brought to the clinic by his parents, who are concerned about their son's short stature and difficulty walking. The child was born at term with no complications, but his growth has been significantly delayed since early childhood. On physical examination, the child's height is below the 3rd percentile, and his arm span is greater than his height. The child has a charact…	A 35-year-old male presents to the clinic with complaints of joint pain and stiffness. He reports a history of short stature and disproportionate limb length. He has difficulty with physical activities and experiences frequent joint dislocations. On physical examination, his height is 4 feet 2 inches and he has a shortened upper and lower extremity. He has joint laxity and tenderness on palpation…
Multiple endocrine neoplasia type 1	Generate a brief medical vignette of a (child/adult) with Multiple endocrine neoplasia type 1. Incorporate the most important clinical features.	Multiple endocrine neoplasia type 1 (MEN1): includes varying combinations of more than 20 endocrine and non-endocrine tumors. Endocrine tumors become evident either by overproduction of hormones by the tumor or by growth of the tumor itself. Parathyroid tumors are the most common MEN1-associated endocrinopathy; onset in 90% of individuals is between ages 20 and 25 years with hypercalcemia evident…	A 7-year-old boy presents to the emergency department with his parents due to complaints of severe headache, nausea and vomiting. He has a history of recurrent headaches over the past year but they have been increasing in frequency and severity recently. The patient also reports of feeling tired and weak most of the time. On examination, he appears pale and wasted with a prominent forehead and a …	A 35-year-old woman presents to her primary care physician with complaints of fatigue, weight loss, and abdominal pain. She has a history of thyroid cancer that was diagnosed 5 years ago, and she had a total thyroidectomy at the time. She also has a family history of multiple endocrine neoplasia type 1 (MEN1). Physical examination reveals a firm mass in the right upper quadrant of her abdomen, an…	A 25-year-old woman presents to her primary care physician with a 6-month history of fatigue, depression, and constipation. She also reports frequent urination and increased thirst. She has a family history of Multiple endocrine neoplasia type 1 (MEN1) and her older sister was diagnosed at the age of 28 with hyperparathyroidism. Physical examination reveals a blood pressure of 100/60 mmHg, heart …	Patient Vignette: A 35-year-old woman presents to her primary care physician with complaints of fatigue, depression, and constipation. She also mentions experiencing frequent urination and increased thirst. The patient's medical history reveals that she has a family history of Multiple Endocrine Neoplasia type 1 (MEN1). Physical examination reveals a blood pressure of 100/60 mmHg, heart rate of 8…	A 10-year-old boy presents to the pediatric endocrine clinic with a family history of multiple endocrine tumors. The child's father and grandmother both have a history of pituitary tumors, parathyroid adenomas, and pancreatic neuroendocrine tumors. On physical examination, the child is found to have a small subcutaneous lipoma on his arm and an elevated calcium level on bloodwork. Genetic testing…	A 45-year-old male patient presents to the endocrinologist with a history of recurrent kidney stones, hypercalcemia, and peptic ulcer disease. He also reports a family history of pituitary tumors and pancreatic cancer. Physical examination reveals multiple facial angiofibromas, lipomas, and café-au-lait spots. Lab workup shows elevated levels of parathyroid hormone, gastrin, and insulin-like grow…
Dravet syndrome	Generate a brief medical vignette of a (child/adult) with Dravet syndrome. Incorporate the most important clinical features.	Dravet syndrome: Onset of the first seizure is mainly in the first year of life (usually at 5-8 months) in previously healthy infants. Seizures include clonic seizure, often unilateral that alternates between left and right, and generalized tonic-clonic seizures. Seizures are often febrile and long lasting, presenting as febrile status epilepticus (SE). SE is mainly frequent in the first years. O…	A 6-year-old boy named Max presents to the emergency department with his mother due to recurrent seizures that have been occurring for the past year. The seizures are often triggered by fever and occur once or twice a month, lasting around 30 minutes each. Max has also experienced developmental delays and has difficulty speaking in full sentences. He has a history of falling and injuring himself …	A 35-year-old woman with Dravet syndrome, a rare genetic disorder that causes intractable epilepsy and developmental delays, presents to the emergency department (ED) with a 2-day history of worsening seizures. She has a history of poorly controlled seizures despite multiple medications and has been experiencing increasing frequency and severity of seizures over the past year. She has also notice…	A 4-year-old boy named Max presents to the emergency department after experiencing a prolonged seizure that started during his afternoon nap. His mother reports that he has been having recurrent seizures since he was 6 months old, often accompanied by fever and sometimes occurring in clusters. Max's developmental milestones were normal until age 2, but since then, his speech and motor skills have…	A 35-year-old woman with Dravet syndrome presents to the clinic for follow-up. She was diagnosed at age 6 months, following her first seizure, and has been on various medications since then. Her seizures have been relatively well-controlled over the past few years, but she still experiences occasional breakthrough seizures, mostly during periods of stress or lack of sleep. She has a history of ph…	A 3-year-old boy is brought to the emergency room with a history of recurrent seizures and fever. His parents report that he has a history of developmental delay, episodes of prolonged febrile seizures, and atypical absences. On examination, the child is febrile, with a temperature of 38.5°C, and has generalized hypotonia. His electroencephalogram (EEG) shows generalized spike-and-wave discharges…	A 26-year-old male presents with a history of seizures since childhood. The seizures are typically triggered by fever, stress, or excitement, and are characterized by sudden loss of consciousness, convulsions, and post-ictal confusion. The patient has been diagnosed with Dravet syndrome, a rare genetic disorder that causes severe epilepsy and developmental delay. On examination, the patient has p…
Systemic primary carnitine deficiency	Generate a brief medical vignette of a (child/adult) with Systemic primary carnitine deficiency. Incorporate the most important clinical features.	Systemic primary carnitine deficiency (CDSP): is a disorder of the carnitine cycle that results in defective fatty acid oxidation. It encompasses a broad clinical spectrum including the following: Metabolic decompensation in infancy typically presenting between age three months and two years with episodes of hypoketotic hypoglycemia, poor feeding, irritability, lethargy, hepatomegaly, elevated li…	A 3-year-old boy presents to the emergency department with a 2-day history of vomiting, diarrhea, and lethargy. The patient has a history of developmental delay and has been followed by a pediatrician for concerns of autism spectrum disorder. On examination, the patient is afebrile, but appears dehydrated and has a decreased level of consciousness. Laboratory studies reveal metabolic acidosis, hy…	A 35-year-old man presents to his primary care physician with complaints of fatigue, muscle weakness, and cramping. He also reports a history of recurrent episodes of confusion, disorientation, and seizures. The patient has a history of alcohol use disorder and has recently been experiencing increased tremors and difficulty walking. Physical examination reveals a thin, frail man with a BMI of 18.…	Patient: A 10-month-old male infant presents to the emergency department with a 2-day history of vomiting, diarrhea, and lethargy. The patient's mother reports that he has been refusing to eat and has been increasingly irritable. On physical examination, the patient is afebrile but appears lethargic and dehydrated. His heart rate is 180 beats per minute, and his blood pressure is 70/40 mmHg. The …	Patient: 35-year-old woman who presents to her primary care physician with a complaint of fatigue and decreased stamina over the past year. She also reports occasional palpitations and shortness of breath, especially during exercise. The patient has no significant medical history and has been otherwise healthy throughout her life._x000D_ _x000D_ Clinical features:_x000D_ _x000D_ * Fatigue and dec…	A 5-year-old male child presents to the emergency department with lethargy, weakness, and vomiting. On examination, the child is found to be hypotonic with muscle weakness and has an enlarged liver. The child's blood work shows hypoglycemia and elevated creatine kinase levels. The child's medical history is significant for recurrent episodes of hypoglycemia, lethargy, and weakness. The child is d…	A 32-year-old male presents to the emergency department with complaints of severe muscle weakness and fatigue for the past several weeks. He reports difficulty walking and has experienced several falls. He also describes episodes of hypoglycemia and nausea. On physical examination, he appears malnourished and has muscle wasting. Laboratory testing reveals a low serum carnitine level and an elevat…
Prader-Willi syndrome	Generate a brief medical vignette of a (child/adult) with Prader-Willi syndrome. Incorporate the most important clinical features.	Prader-Willi syndrome (PWS): is characterized by severe hypotonia, poor appetite, and feeding difficulties in early infancy, followed in early childhood by excessive eating and gradual development of morbid obesity (unless food intake is strictly controlled). Motor milestones and language development are delayed. All individuals have some degree of cognitive impairment. Hypogonadism is present in…	A 4-year-old boy named Jack presents to the pediatrician's office for a routine well-child visit. His mother reports that he has been having trouble gaining weight and has a weak cry. On examination, the child is noted to have a small stature, with a height of 30 inches (76 cm) and a weight of 28 pounds (12.7 kg). He also has a distinctive facial appearance, with a narrow forehead, long face, and…	A 35-year-old woman with Prader-Willi syndrome presents to the clinic for a routine checkup. She has a history of developmental delays, intellectual disability, and obesity. On examination, she has a short stature, small hands and feet, and a thin, fragile skin. She also has a characteristic facial appearance with a narrow forehead, long face, and a prominent chin. The patient has a history of hy…	Meet Emily, a 4-year-old girl who was born with Prader-Willi syndrome (PWS). Emily's parents noticed that she had difficulty feeding and gaining weight as an infant, and they were concerned about her slow development. When Emily turned one, they observed that she still couldn't sit up or crawl, and her speech was delayed. They also noticed that she had a weak muscle tone and poor coordination. As…	Ms. Smith is a 35-year-old woman who presents to the clinic with concerns about her weight and difficulty controlling her eating habits. She has a history of poor appetite and feeding difficulties in early infancy, followed by excessive eating and gradual development of morbid obesity in early childhood. Ms. Smith also reports delayed motor milestones and language development, as well as cognitiv…	A 5-year-old boy presents to the pediatrician with excessive weight gain and insatiable hunger. On examination, he is found to have almond-shaped eyes, a thin upper lip, and a small head circumference. He also has hypotonia and delayed motor development. Further evaluation reveals a deletion on chromosome 15, confirming the diagnosis of Prader-Willi syndrome. The parents report that the child has…	Mr. Smith is a 35-year-old male with a history of Prader-Willi syndrome (PWS) who presents to the clinic with complaints of excessive eating and weight gain. He reports feeling constantly hungry and has gained 10 pounds in the last month despite being on a strict diet. On physical examination, he has mild hypotonia and central obesity with a BMI of 38. His blood work reveals hyperphagia, hyperins…
Kabuki syndrome	Generate a brief medical vignette of a (child/adult) with Kabuki syndrome. Incorporate the most important clinical features.	Kabuki syndrome (KS): is characterized by typical facial features (long palpebral fissures with eversion of the lateral third of the lower eyelid; arched and broad eyebrows; short columella with depressed nasal tip; large, prominent, or cupped ears), minor skeletal anomalies, persistence of fetal fingertip pads, mild-to-moderate intellectual disability, and postnatal growth deficiency. Other find…	A 4-year-old boy named Max presents to the pediatrician's office for a routine well-child visit. His mother reports that he has been having some difficulty with speech and language development, and she notices that his face looks different from other children's faces. On examination, the pediatrician notes that Max has a distinctive facial appearance, with a flat nasal bridge, long eyelashes, and…	A 35-year-old woman is brought to the emergency department by her family because she has been experiencing fever, headache, and vomiting for the past 2 days. She has a history of Kabuki syndrome, a rare genetic disorder that affects multiple systems in the body. On examination, she has a distinctive facial appearance with a flat nasal bridge, long eyelashes, and prominent ears. She also has short…	Patient: A 4-year-old boy, Kai, presents to the clinic with his mother due to concerns about his growth and development. The mother reports that Kai has been having difficulty feeding and has had several respiratory infections in the past year. Kai was born at 37 weeks gestation and had a low birth weight. On physical exam, the provider notes that Kai has long palpebral fissures with eversion of …	A 35-year-old woman with Kabuki syndrome presents to the clinic for her annual checkup. She has a history of mild intellectual disability, seizures, and autoimmune disorders. On examination, she has typical facial features of Kabuki syndrome, including long palpebral fissures and arched eyebrows. She also has short stature and a small head size. Her heart sounds are normal, but she has a history …	A 4-year-old boy is brought to the pediatrician with developmental delay and distinct facial features. On examination, the child has arched eyebrows with long eyelashes, a flat nasal bridge, and a wide mouth with a prominent upper lip. The child also has short stature and joint hypermobility. The pediatrician suspects Kabuki syndrome and orders genetic testing to confirm the diagnosis. Further ev…	Mr. X is a 28-year-old man with Kabuki syndrome who presents to the clinic with complaints of recurrent infections. He was diagnosed with Kabuki syndrome in childhood due to his distinctive facial features, including long eyelashes, arched eyebrows, and a flattened nasal tip. Mr. X has a history of hearing loss, heart defects, and developmental delay. On physical examination, he has joint hypermo…
Hypochondroplasia	Generate a brief medical vignette of a (child/adult) with Hypochondroplasia. Incorporate the most important clinical features.	Hypochondroplasia: is a skeletal dysplasia characterized by short stature; stocky build; disproportionately short arms and legs; broad, short hands and feet; mild joint laxity; and macrocephaly. Radiologic features include shortening of long bones with mild metaphyseal flare; narrowing of the inferior lumbar interpedicular distances; short, broad femoral neck; and squared, shortened ilia. The ske…	A 4-year-old boy named Max presents to the clinic with short stature and limb deformities. His height is below the 10th percentile, and he has a characteristic swayback posture. On examination, his arms and legs are short in comparison to his trunk, and he has a large head with a prominent forehead. His fingers are short and stubby, and he has a single crease across his palmar surface. Max's pare…	A 35-year-old man presents to the office with a chief complaint of back pain and difficulty standing up straight. He also mentions that he has noticed his arms and legs are somewhat shorter than those of his peers. On physical examination, the patient's height is measured at 4 feet 8 inches, and his limbs appear to be disproportionately short compared to his trunk. His spine appears to be curved,…	Patient Vignette: Meet Emily, a 4-year-old girl who presents to the clinic with short stature and limb disproportion. Her height is below the 10th percentile for her age, and her arms and legs appear short in comparison to her trunk. She has a broad, short face and small hands and feet. Emily's parents also notice that she has difficulty keeping up with other children when playing, as she gets ti…	A 35-year-old woman with hypochondroplasia presents to the clinic for a routine follow-up appointment. She is 140 cm tall and has a stocky build, with short arms and legs and broad hands and feet. She has mild joint laxity and macrocephaly. The patient reports occasional back pain and difficulty walking long distances due to fatigue. On examination, her blood pressure is normal, and there are no …	A 4-year-old boy is brought to the pediatrician by his parents with concerns about his short stature. The child was born at term with a birth weight of 7 lbs 4 oz, and has been growing at a slower rate than his peers. He is currently at the 10th percentile for height and weight. On physical exam, the child has a disproportionate short stature, with short arms and legs and a normal-sized trunk. Hi…	Mrs. Smith is a 35-year-old woman with a history of hypochondroplasia. She presents to the clinic with complaints of lower back pain and difficulty walking. On physical examination, her height is 4 feet 5 inches, and her arm span is greater than her height. She has a short neck with limited range of motion, a protuberant abdomen, and mild lumbar lordosis. Her lower extremities are short and bowed…
Hemophilia B	Generate a brief medical vignette of a (child/adult) with Hemophilia B. Incorporate the most important clinical features.	Hemophilia B: is characterized by deficiency in factor IX clotting activity that results in prolonged oozing after injuries, tooth extractions, or surgery, and delayed or recurrent bleeding prior to complete wound healing. The age of diagnosis and frequency of bleeding episodes are related to the level of factor IX clotting activity. In any individual with hemophilia B, bleeding episodes may be m…	A 10-year-old boy presents to the emergency department with a history of bleeding gums and easy bruising over the past year. He also reports frequent joint pain and swelling, especially in his knees and elbows. The patient has a family history of hemophilia B, and his father was diagnosed with the same condition when he was a child. Physical examination reveals petechiae on his arms and legs, as …	A 35-year-old male presents to the emergency department with sudden onset of severe left knee pain and swelling after falling onto a hard surface. He has a history of hemophilia B and is taking factor IX concentrate as prophylaxis. On examination, his vital signs are normal, but he has marked tenderness and swelling over the left knee joint. There is no evidence of an open wound or bleeding. The …	Patient: John, a 4-year-old boy who has been experiencing joint pain and swelling in his knees and elbows for the past year. He also has had recurrent nosebleeds and bruising after minor falls. His mother reports that he often complains of headaches and has difficulty walking due to joint stiffness. John's medical history reveals a family history of hemophilia B, as his older brother was diagnose…	A 35-year-old male presents to the emergency department with acute left knee pain after falling from a bike. He has a history of hemophilia B and is on prophylactic factor IX infusions every 2 weeks. On examination, his knee is swollen and tender with an effusion. The patient reports that he has been experiencing increasing pain over the past few hours. His most recent factor IX infusion was 1 we…	A 7-year-old boy presents to the emergency department with a swollen and painful right knee. He reports that he fell while playing basketball earlier in the day. The child has a past medical history of Hemophilia B, and his family reports that he has been experiencing frequent bleeding episodes. Physical examination reveals a large hemarthrosis in the right knee with limited range of motion. Labo…	John is a 35-year-old man with a history of Hemophilia B. He presents to the emergency department with severe pain and swelling in his right knee. On examination, there is tenderness, warmth, and a large effusion in the knee joint. His factor IX level is found to be significantly low. Imaging shows evidence of joint damage and bleeding. John is started on factor IX replacement therapy and pain co…
Saethre-Chotzen syndrome	Generate a brief medical vignette of a (child/adult) with Saethre-Chotzen syndrome. Incorporate the most important clinical features.	Saethre-Chotzen syndrome (SCS): is characterized by coronal synostosis (unilateral or bilateral), facial asymmetry (particularly in individuals with unicoronal synostosis), strabismus, ptosis, and characteristic appearance of the ear (small pinna with a prominent superior and/or inferior crus). Syndactyly of digits two and three of the hand is variably present. Cognitive development is usually no…	A 7-year-old boy presents to the pediatrician's office with his mother due to concerns about his growth and development. He was born at 37 weeks gestation and had a low birth weight. His mother reports that he has always been small for his age and has struggled to gain weight. On examination, the patient is noted to have a short stature, with a height of 105 cm (25th percentile). He also has a pr…	A 35-year-old man presents to the emergency department with acute onset of severe headache, fever, and confusion. He has a history of Saethre-Chotzen syndrome, a rare genetic disorder characterized by craniofacial abnormalities and intellectual disability. On examination, he has a prominent forehead, widely spaced eyes, and a short nose. His vital signs are normal except for a temperature of 102°…	A 3-year-old boy presents to the clinic with a history of delayed speech development and difficulty sleeping. On examination, he has a characteristic appearance of the ear (small pinna with a prominent superior and/or inferior crus), strabismus, ptosis, and facial asymmetry. His hand shows broad toes, partial cutaneous syndactyly of digits 2 and 3, and duplicated distal phalanx of the hallux. The…	A 35-year-old man presents to the clinic with a lifetime history of facial asymmetry, small ears, and ptosis. He also reports having had strabismus surgery as a child. On examination, he has a prominent superior and inferior crus of his ears, broad toes, and partial cutaneous syndactyly of digits 2 and 3 of the hand. His skull shape is abnormal with a low frontal hairline and a prominent forehead…	A 6-year-old girl presents to the pediatrician with concerns about her facial and head shape. On physical exam, she has a high forehead, small and wide-set eyes, a beaked nose, and mild facial asymmetry. Her head circumference is at the 99th percentile, and she has fusion of some of the bones in her skull. She also has shortened fingers and toes, with a small pinky finger that curves inward. Base…	A 28-year-old female presents to the clinic with complaints of headaches and visual disturbances. On examination, she has a prominent forehead, low-set ears, and a small jaw. Her fingers are short and stubby, and her toes are abnormally fused. She also has a broad, flat nose and widely spaced eyes. These clinical features suggest a diagnosis of Saethre-Chotzen syndrome, a rare genetic disorder th…
Glycogen storage disease due to acid maltase deficiency	Generate a brief medical vignette of a (child/adult) with Glycogen storage disease due to acid maltase deficiency. Incorporate the most important clinical features.	Glycogen storage disease due to acid maltase deficiency: A rare lysosomal storage disease characterized by lysosomal accumulation of glycogen particularly in skeletal, cardiac, and respiratory muscles, as well as the liver and nervous system, due to acid maltase deficiency. The clinical spectrum comprises infantile-onset disease with severe hypertrophic cardiomyopathy, generalized muscle weakness…	A 3-year-old boy presents with a history of recurrent episodes of vomiting, lethargy, and hypoglycemia (low blood sugar) after consuming foods containing carbohydrates. He also experiences frequent respiratory infections and has difficulty gaining weight. On examination, he appears pale and wasted, with a prominent forehead and enlarged liver. His blood work reveals low levels of glucose and high…	A 35-year-old man presents to the emergency department with acute respiratory distress and confusion. He has a history of glycogen storage disease (GSD) due to acid maltase deficiency, which he has been managing with a strict diet and enzyme replacement therapy. However, he recently started experiencing worsening muscle weakness and fatigue, leading to difficulty breathing and swallowing. On exam…	A 3-year-old boy presents to the emergency department with a 2-day history of worsening respiratory distress, poor feeding, and decreased activity level. The patient was previously healthy but has recently been experiencing increasing difficulty breathing, especially when lying down. On examination, the patient is tachypneic, with a rate of 40 breaths per minute, and has moderate respiratory dist…	A 35-year-old male presents to the emergency department with shortness of breath and chest pain. He has a history of progressive muscle weakness over the past year, which has made it difficult for him to walk or perform daily activities. He also reports frequent respiratory infections and has had recurrent pneumonia. On examination, he has a large tongue and an enlarged liver. His heart sounds ar…	A 4-year-old boy presents to the pediatrician with progressive muscle weakness, fatigue, and difficulty walking. His parents report that he has been experiencing these symptoms for the past year, and they have noticed that he has become more clumsy and has difficulty climbing stairs. The child has a history of recurrent episodes of hypoglycemia and has had several hospital admissions for unexplai…	A 35-year-old male presents to the clinic with a history of weakness, fatigue, and muscle pain. He reports difficulty climbing stairs and feels easily fatigued after moderate activity. On physical examination, he appears thin with muscle wasting. His creatine kinase levels are elevated, and a muscle biopsy reveals the presence of vacuoles filled with glycogen. Further genetic testing confirms a d…
Cerebral autosomal dominant arteriopathy-subcortical infarcts-leukoencephalopathy	Generate a brief medical vignette of a (child/adult) with Cerebral autosomal dominant arteriopathy-subcortical infarcts-leukoencephalopathy. Incorporate the most important clinical features.	CADASIL (cerebral autosomal dominant arteriopathy with subcortical infarcts and leukoencephalopathy): is characterized by mid-adult onset of recurrent ischemic stroke, cognitive decline progressing to dementia, a history of migraine with aura, mood disturbance, apathy, and diffuse white matter lesions and subcortical infarcts on neuroimaging. The first manifestation of the disease occurs at a mea…	A 10-year-old boy presents to the emergency department with sudden onset of left-sided weakness and difficulty speaking. He has a history of recurrent stroke-like episodes, seizures, and developmental delays. On examination, he has left hemiparesis, dysarthria, and ataxia. MRI shows cerebral autosomal dominant arteriopathy-subcortical infarcts-leukoencephalopathy (CADASIL). Genetic testing confir…	A 45-year-old woman presents to the emergency department with sudden onset of left-sided weakness and difficulty speaking. She has a history of hypertension and smoking, but no previous neurological events. On examination, she has left hemiparesis, dysarthria, and gaze palsy. CT scan shows a small subcortical infarction in the right frontal lobe. Genetic testing reveals a mutation in the NOTCH3 g…	A 10 year old boy presents to the emergency room after experiencing sudden weakness and numbness on his right side, difficulty speaking and understanding speech, and vision loss in his left eye. He had been complaining of headaches for a week prior to admission. His past medical history is significant for migraines with aura since he was 5 years old. Family history reveals that his mother had a s…	Meet Sarah, a 48-year-old woman who has been experiencing recurrent ischemic strokes and cognitive decline over the past few years. She has a history of migraines with aura, dating back to her early 30s, and has been experiencing increasing mood disturbances, apathy, and personality changes. Sarah's most recent stroke occurred six months ago, which led to a significant decline in her cognitive ab…	A 6-year-old boy was brought to the hospital by his parents with complaints of frequent headaches and difficulty in walking. On examination, the child had mild to moderate motor weakness in both legs, with a spastic gait. Neurological examination revealed evidence of cognitive impairment, including difficulty with memory and attention. Magnetic resonance imaging (MRI) of the brain showed multiple…	A 56-year-old male presents with a history of recurrent episodes of stroke-like symptoms including weakness on his right side, difficulty with speech and coordination, and cognitive decline. Neurological examination revealed bilateral pyramidal signs and dysarthria. MRI showed multiple subcortical infarcts and extensive white matter changes consistent with Cerebral autosomal dominant arteriopathy…
Multiple endocrine neoplasia type 2	Generate a brief medical vignette of a (child/adult) with Multiple endocrine neoplasia type 2. Incorporate the most important clinical features.	Multiple endocrine neoplasia type 2 (MEN2): includes the following phenotypes: MEN2A, familial medullary thyroid carcinoma (FMTC, which may be a variant of MEN2A), and MEN2B. All three phenotypes involve high risk for development of medullary carcinoma of the thyroid (MTC); MEN2A and MEN2B involve an increased risk for pheochromocytoma; MEN2A involves an increased risk for parathyroid adenoma or …	A 10-year-old boy presents to the emergency department with his parents due to complaints of headache, nausea and vomiting. He has a history of recurrent headaches over the past year but they have been increasing in frequency and severity recently. The patient also reports of feeling tired and weak most of the time. On examination, he appears pale and wasted with a prominent forehead and a large …	A 45-year-old man presents to his primary care physician with a complaint of a mass in his neck that has been growing over the past year. He also reports fatigue, weight loss, and muscle weakness. Physical examination reveals a large goiter with a firm, nodular texture. The patient is referred to an endocrinologist for further evaluation. Laboratory tests show elevated levels of calcitonin and ca…	A 7-year-old boy presents to the clinic with his mother, who is concerned about his swollen neck. The boy has had a slowly growing mass in his neck for several months, which has recently become more prominent. He also complains of difficulty swallowing and frequent coughing. Physical examination reveals a firm, non-tender thyroid mass, and the patient has a distinctive appearance with large lips,…	A 35-year-old woman presents to her primary care physician with a 6-month history of fatigue, weight loss, and anxiety. She also reports a recent onset of tremors and palpitations. On physical examination, she has an increased heart rate and blood pressure, moist skin, and a prominent thyroid nodule. Laboratory tests reveal hyperthyrotropinemia and elevated calcitonin levels. The patient undergoe…	A 7-year-old boy presents to the pediatric clinic with a family history of thyroid cancer and pheochromocytoma. He has a palpable thyroid nodule and episodes of hypertension and sweating. Genetic testing confirms the diagnosis of Multiple endocrine neoplasia type 2 (MEN2). Further evaluation reveals multiple endocrine tumors, including medullary thyroid carcinoma and bilateral pheochromocytomas. …	A 35-year-old woman presented to the endocrine clinic with a history of pheochromocytoma and medullary thyroid carcinoma. She also reported a family history of similar tumors. Physical examination revealed palpable thyroid nodules and elevated serum calcitonin levels. Genetic testing confirmed the diagnosis of Multiple endocrine neoplasia type 2 (MEN 2). The patient was referred for thyroidectomy…
Leigh syndrome	Generate a brief medical vignette of a (child/adult) with Leigh syndrome. Incorporate the most important clinical features.	Leigh syndrome: Typical onset of symptoms occurs before the age of 12 months but, in rare cases, the disease may manifest during adolescence or even early adulthood. Loss of motor milestones, hypotonia with poor head control, recurrent vomiting, and a movement disorder are common initial symptoms. Pyramidal and extrapyramidal signs, nystagmus, breathing disorders, ophthalmoplegia and peripheral n…	A 3-year-old boy presents to the emergency department with a 2-day history of vomiting, lethargy, and decreased oral intake. The patient has a history of developmental delay and has been losing weight over the past year. On examination, he is afebrile, tachypneic, and has a weak muscle tone. His respiratory rate is 32 breaths per minute, and his oxygen saturation is 92% on room air. The patient i…	A 35-year-old man presents to the emergency department with acute onset of left-sided weakness and difficulty speaking. He has a history of gradually worsening muscle weakness over several years, which he attributed to "being out of shape." He denies any recent travel or illness. On examination, he has left-sided hemiparesis, dysarthria, and difficulty walking. His reflexes are hyperactive, and h…	A 10-month-old boy, John, was brought to the pediatrician by his parents due to concerns about his development. They reported that he had been vomiting frequently and had lost interest in playing with toys. John had also become increasingly lethargic and had difficulty controlling his head movements. On examination, John's muscle tone was found to be decreased, and he had difficulty sitting up wi…	A 25-year-old woman presents to the emergency department with a 3-day history of worsening left arm weakness, difficulty speaking, and double vision. She had been previously healthy except for mild, intermittent nausea and vomiting over the past year. On examination, she has left-sided hemiparesis, ataxic speech, and horizontal nystagmus. Fundoscopy shows bilateral papilledema. Her blood work rev…	A 4-year-old male child presented with progressive weakness, regression of developmental milestones, and seizures. His parents had noticed a decline in his motor abilities, and he had lost his ability to walk independently. On physical examination, he had a weak cry, hypotonia, and nystagmus. His brain MRI revealed symmetrical hyperintensities in the basal ganglia and brainstem, consistent with L…	A 32-year-old male presents to the clinic with a long-standing history of progressive neurological symptoms, including muscle weakness, poor coordination, and difficulty speaking. He also reports experiencing frequent headaches and episodes of nausea and vomiting. On examination, the patient has bilateral optic atrophy, generalized hypotonia, and spasticity in his lower limbs. MRI imaging shows b…
3-methylcrotonyl-CoA carboxylase deficiency	Generate a brief medical vignette of a (child/adult) with 3-methylcrotonyl-CoA carboxylase deficiency. Incorporate the most important clinical features.	3-methylcrotonyl-CoA carboxylase deficiency: Patients with 3-methylcrotonyl-CoA carboxylase deficiency (3-MCCD) have a variable clinical phenotype with the vast majority of patients being asymptomatic and a small subgroup displaying symptoms of an organic aciduria, usually in association with environmental triggering factors. Many newborns now diagnosed through expanded newborn screening tests re…	A 2-year-old boy presents to the emergency department with a history of recurrent seizures and developmental delay. He has a strong odor of sweaty feet, and his skin is dry and rough. His mother reports that he has been having trouble walking and standing, and he often falls. The patient's urine output and protein intake are normal. A plasma amino acid analysis reveals elevated levels of 3-methyl…	A 27-year-old woman presents to her primary care physician with a history of recurrent episodes of vomiting, abdominal pain, and diarrhea over the past year. She has also noticed that her hair has become brittle and easily breaks. On physical examination, she has a thin, wasted appearance and signs of dehydration. Laboratory tests reveal an elevated level of 3-methylcrotonyl-CoA carboxylase enzym…	A 24-month-old boy was brought to the emergency room after experiencing vomiting, lethargy, and seizures following a viral gastroenteritis. He had previously been healthy and developmentally normal. On examination, he had a temperature of 38.5°C, blood pressure of 70/40 mmHg, tachycardia, and tachypnea. His blood gas analysis revealed a pH of 7.2, pCO2 50 mmHg, pO2 60 mmHg, HCO3 10 mmol/L, base e…	Meet Sarah, a 27-year-old woman who presented to the emergency department with sudden onset of vomiting, confusion, and seizures. She had been feeling unwell for a few days, but her symptoms rapidly worsened over the past 24 hours. Sarah has a history of intermittent fasting and had recently started a high-protein diet. On examination, she was lethargic, with a weak muscle tone and difficulty spe…	A 6-month-old male infant is brought to the pediatrician's office by his parents because of vomiting, poor feeding, and lethargy. The infant is the product of an uneventful pregnancy and delivery and has no significant past medical history. On physical examination, the infant appears irritable and is dehydrated. Blood tests reveal elevated levels of 3-hydroxyisovaleric acid, 3-methylcrotonylglyci…	A 28-year-old male presents to the emergency department with severe abdominal pain, nausea, and vomiting for the past 24 hours. He reports a history of recurrent episodes of abdominal pain and vomiting, especially after consuming high-protein meals. On physical examination, he appears lethargic and has mild dehydration. Laboratory tests reveal elevated levels of plasma ammonia and 3-hydroxyisoval…
Oculocutaneous albinism type 2	Generate a brief medical vignette of a (child/adult) with Oculocutaneous albinism type 2. Incorporate the most important clinical features.	Oculocutaneous albinism type 2: Albinism is a genetically heterogeneous hypopigmentary disorder characterized by cutaneous and ocular hypopigmentation [Liu et al 2021]. In oculocutaneous albinism (OCA), impaired melanin biosynthesis leads to hypopigmentation in the skin, hair, and eyes with characteristic ocular abnormalities; in ocular albinism (OA), only the visual pathway is clinically affecte…	A 7-year-old boy presents to the pediatrician's office with his mother, who is concerned about her son's vision and skin condition. The boy has pale skin, light blond hair, and blue eyes. He has difficulty seeing objects at a distance and struggles with reading the blackboard in class. His skin is hypopigmented, and he has several freckles on his face and arms. The mother reports that her son has…	A 35-year-old man presents to the dermatology clinic with a long history of skin problems. He has very fair skin, light hair, and blue eyes. He reports that he has had multiple skin cancers removed over the years, including several basal cell carcinomas and squamous cell carcinomas. He also experiences frequent sunburns, even when using sunscreen. He is concerned about his risk of developing mela…	Patient: A 3-year-old boy, John, presents to the pediatrician's office for a routine check-up. His parents mention that he has been having difficulty seeing objects at a distance and that his eyes seem to move rapidly when looking at things. John was born with light brown hair and skin and has had nystagmus since he was 2 months old. He also has strabismus and often appears to be looking off into…	Ms. Smith is a 35-year-old woman who presents to the eye clinic with a long history of nystagmus and poor vision. She has had difficulty seeing objects clearly since early childhood and has been using telescopes and other visual aids to assist her vision. She has light brown hair, creamy white skin, and gray irises. Upon examination, she is found to have strabismus and visual inattention. Her vis…	A 5-year-old child presents to the pediatrician with a complaint of poor vision and light sensitivity. On physical examination, the child is noted to have very pale skin and hair, with blue irises and nystagmus. The child is diagnosed with Oculocutaneous albinism type 2, which is confirmed by genetic testing. The pediatrician educates the parents on the importance of sun protection and regular op…	A 35-year-old male presents to the dermatology clinic with a lifelong history of fair skin, white hair, and light-colored eyes. He reports experiencing severe sunburns with minimal sun exposure and has a family history of similar symptoms. On examination, the patient has hypopigmented skin with numerous freckles and light-colored hair. He also has nystagmus and decreased visual acuity. The clinic…
Pseudoxanthoma elasticum	Generate a brief medical vignette of a (child/adult) with Pseudoxanthoma elasticum. Incorporate the most important clinical features.	Pseudoxanthoma elasticum (PXE): a systemic disorder that affects the elastic tissue of the skin, the eye, and vascular system. Individuals most commonly present with angioid streaks of the retina found on routine eye examination or associated with retinal hemorrhage and/or characteristic papules in the skin. The most frequent cause of morbidity and disability in PXE is reduced vision due to compl…	A 10-year-old boy presents to the pediatrician's office with his mother, who is concerned about the appearance of his skin. The boy has had a history of easily bruising and developing small, firm papules on his skin since he was a toddler. Recently, the papules have been increasing in number and size, and some have started to turn yellowish-brown. The mother also notices that her son's skin seems…	A 45-year-old woman presents to the dermatology clinic with a long history of gradually worsening skin lesions. She has yellowish, small papules on her face, neck, and arms that have become more numerous over time. The papules are slightly scaly and do not itch or bleed. She also has a history of spontaneous bruising, particularly on her arms and legs. Her past medical history is unremarkable, an…	A 10-year-old boy presents to the pediatrician's office with his mother, who is concerned about small yellow papules on the nape and sides of his neck and in flexural areas. The child has also been experiencing intermittent claudication of arm and leg muscles. On examination, the patient appears healthy, but there are multiple small, soft, yellowish papules on the neck, axillae, and groin. There …	A 35-year-old woman presents to her primary care physician with a 10-year history of progressive vision loss, particularly in the central visual field. She also reports experiencing intermittent claudication in her legs and arms, as well as recurrent gastrointestinal bleeding. On physical examination, the patient has yellow papules on her neck and flexural areas, and her skin appears loose and wr…	A 5-year-old child presents to the dermatology clinic with yellowish papules on the neck, axilla, and groin. The papules are discrete and have a cobblestone appearance. The child has a history of hypermobility of joints and recurrent joint dislocations. The ophthalmological examination reveals angioid streaks in the retina. The clinical presentation is consistent with Pseudoxanthoma elasticum, a …	A 35-year-old female presents with yellowish papules on her neck, axilla, and groin for the past 5 years. She reports decreased vision in her left eye and a history of gastrointestinal bleeding. On examination, she has multiple small yellowish papules on her skin and a cobblestone appearance on the back of her neck. Fundoscopy reveals angioid streaks in both eyes. Skin biopsy confirms the diagnos…
Leber congenital amaurosis	Generate a brief medical vignette of a (child/adult) with Leber congenital amaurosis. Incorporate the most important clinical features.	Leber congenital amaurosis (LCA): / early-onset severe retinal dystrophy (EOSRD) comprises a spectrum of inherited retinal disorders that ranges from LCA at the severe end to EOSRD at the milder end. LCA is characterized by severe visual impairment from birth or the first few months of life, roving eye movements or nystagmus, poor pupillary light responses, oculodigital sign (poking, rubbing, and…	Meet 3-year-old Sarah, who was born with Leber congenital amaurosis. She has never been able to see objects or people clearly, and her eyes often move involuntarily. Despite this, she has developed coping mechanisms such as using her other senses to navigate her environment. Sarah's parents have noticed that she is delayed in reaching certain developmental milestones, such as walking and speaking…	A 35-year-old man presents to the ophthalmology clinic with a long history of progressive vision loss, starting from childhood. He has never been able to see well and has always had difficulty recognizing objects or people beyond a few feet away. On examination, visual acuity is count fingers at 1 foot, and there is no light perception. Funduscopic examination shows a normal-sized optic disc, but…	Patient: John Age: 3 years Gender: Male\n\nChief Complaint:\"My son has been having trouble seeing and moving his eyes since he was born. He also keeps poking, rubbing, and pressing his eyes a lot.\"\n\nHistory of Present Illness: John was born at 37 weeks gestation via cesarean section for fetal distress. His Apgar score was 8/9. He had a prolonged neonatal stay for hyperbilirubinemia, which res…	Patient: John, a 35-year-old male Chief Complaint: Lifelong severe visual impairment and difficulty with mobility History of Present Illness: John was born with severe visual impairment and has had difficulty seeing objects and people since early childhood. He has never been able to read print or recognize faces, and has relied on auditory cues to navigate his environment. Despite his visual limi…	A 5-year-old boy is brought to the ophthalmologist with complaints of poor vision since birth. The parents also report that the child has difficulty seeing in low light conditions. The child has no other significant medical history or family history of eye diseases. On examination, the child's visual acuity is severely impaired, and the fundus shows evidence of retinal degeneration, including pal…	Ms. X is a 30-year-old female who presents with a history of progressive visual impairment since childhood. She reports difficulty seeing in dimly lit environments and has noticed a loss of peripheral vision. Her medical history is significant for a diagnosis of Leber congenital amaurosis (LCA) at the age of 5. On examination, her visual acuity is severely impaired, with hand motion vision in bot…
Gitelman syndrome	Generate a brief medical vignette of a (child/adult) with Gitelman syndrome. Incorporate the most important clinical features.	Gitelman syndrome: GS presents mainly in adolescents and adults but also encountered in children, as early as in the neonatal period. The diagnosis may be incidental, due to blood tests obtained for unrelated reasons. Clinical symptoms may include salt craving, thirst and nocturia, transient periods of muscle weakness and tetany, sometimes accompanied by abdominal pain. Paresthesias, especially i…	A 10-year-old girl presents to the emergency department with a 2-day history of vomiting, diarrhea, and fever. She has been experiencing muscle weakness and cramping, especially in her legs. On examination, she is dehydrated, tachycardic, and has a decreased level of consciousness. Laboratory tests reveal hypokalemia, metabolic acidosis, and elevated creatine kinase levels. The patient is diagnos…	A 35-year-old woman presents to her primary care physician with a 2-month history of muscle weakness, fatigue, and cramping. She also reports frequent urination and thirst. On examination, she has mild hypotension, tachycardia, and mild muscle wasting. Laboratory tests reveal hypokalemia, metabolic alkalosis, and a high urine potassium-to-creatinine ratio. The patient is diagnosed with Gitelman s…	A 10-year-old girl presents to the emergency department with a complaint of recurrent episodes of muscle weakness and tetany over the past year, accompanied by abdominal pain. She also reports excessive thirst and nocturia. On examination, she has hypotonia, and her blood pressure is 80/50 mmHg. Laboratory tests show hypokalemia (2.5 mEq/L), metabolic alkalosis (pH 7.48, HCO3 24 mmol/L, CO2 14 mm…	A 35-year-old woman presents to her primary care physician with a 2-month history of fatigue, muscle weakness, and tetany. She also reports a long history of salt craving and nocturia. Physical examination reveals a slightly short stature (150 cm), but no other dysmorphic features. Blood pressure is 90/60 mmHg. Laboratory tests show hypokalemia, metabolic alkalosis, and elevated urinary potassium…	A 10-year-old boy presents with chronic muscle weakness, fatigue, and intermittent muscle cramps. He has a history of frequent urination and excessive thirst. On physical examination, he is found to have low blood pressure and a low heart rate. Laboratory tests reveal hypokalemia, metabolic alkalosis, and low magnesium levels. Genetic testing confirms a diagnosis of Gitelman syndrome. The child i…	A 28-year-old male presents with recurrent episodes of muscle weakness, cramping, and fatigue. He also reports intermittent episodes of abdominal pain and nausea. On examination, his blood pressure is low, and he has mild hypokalemia and hypomagnesemia. His serum electrolytes show a metabolic alkalosis. The patient has a history of frequent episodes of tetany and carpopedal spasm. He reports no f…
Oculocutaneous albinism type 1	Generate a brief medical vignette of a (child/adult) with Oculocutaneous albinism type 1. Incorporate the most important clinical features.	OCA1: A form of oculocutaneous albinism (OCA) characterized by a spectrum of hypopigmentation of skin hair and eyes, ranging from little or no pigmentation to localized pigementation. Nystagmus, photophobia and reduced visual acuity are frequently present. The subtypes include OCA1A, OCA1B, type 1 minimal pigment oculocutaneous albinism (OCA1-MP) and type 1 temperature sensitive oculocutaneous al…	A 7-year-old boy presents to the pediatrician's office with his mother, who is concerned about her son's vision and skin condition. The boy has pale skin, light blond hair, and blue eyes. He has difficulty seeing objects at a distance and experiences frequent sunburns despite using sunscreen. His mother also notices that he has difficulty navigating in bright lighting conditions. The patient has …	A 35-year-old man presents to the dermatology clinic with a long history of skin problems. He has very fair skin, light hair, and blue eyes. He reports that he has had multiple skin cancers removed over the years, including several melanomas. He also experiences visual disturbances, such as nystagmus (involuntary eye movements) and photophobia (sensitivity to light). He has difficulty seeing in b…	A 6 year old boy presents to the pediatrician's office with his mother, who is concerned about her son's vision and skin. The boy has very light skin, hair and eyes, almost white in color. He squints a lot when outside and holds books close to his face when reading. His visual acuity is 20/400 and he has nystagmus. The mother mentions that the boy gets sunburned easily and has difficulty tolerati…	A 28 year old woman presents to the eye clinic with a lifelong history of vision problems. She has very light skin, hair and eyes and reports difficulty seeing in bright lighting conditions. On examination, she has nystagmus and reduced visual acuity.	A 5-year-old boy presents to the clinic with a history of pale skin, white hair, and light blue eyes. His parents report that he has always had poor vision and struggles to see in bright sunlight. The child has a history of frequent sunburns despite using sunscreen regularly. Examination reveals nystagmus and reduced visual acuity. His skin lacks pigmentation and has multiple freckles. The child …	A 28-year-old male presents to the ophthalmology clinic with a history of photophobia and reduced visual acuity since childhood. He reports a family history of albinism and fair skin with frequent sunburns. On examination, he has white hair, pale skin, and iris transillumination defects. His best-corrected visual acuity is 20/100 in both eyes, with nystagmus and strabismus noted. Fundus examinati…
Cone rod dystrophy	Generate a brief medical vignette of a (child/adult) with Cone rod dystrophy. Incorporate the most important clinical features.	Cone-rod dystrophy (CORD): characteristically leads to early impairment of vision. An initial loss of color vision and of visual acuity is followed by nyctalopia (night blindness) and loss of peripheral visual fields. In extreme cases, these progressive symptoms are accompanied by widespread, advancing retinal pigmentation and chorioretinal atrophy of the central and peripheral retina (Moore, 199…	A 10-year-old boy presents to the ophthalmologist's office with complaints of blurry vision and difficulty seeing in dim lighting. He has a history of wearing glasses since the age of 5, but his vision has been steadily declining over the past year. His parents also notice that he has difficulty navigating stairs and often bumps into objects. On examination, visual acuity is 20/100 in both eyes, …	A 45-year-old man presents to the ophthalmology clinic with a long history of progressive vision loss, beginning in his early 30s. He has difficulty recognizing faces and reading standard print, even with corrective glasses. He notices that colors appear faded and has trouble seeing in low light environments. He has a family history of similar symptoms in his mother and maternal grandfather. On e…	A 10-year-old boy presents to the ophthalmology clinic with complaints of difficulty seeing in dim lighting and difficulty reading small print. He also reports that colors appear faded and he has trouble distinguishing between certain shades of blue and green. On examination, visual acuity is 20/50 in both eyes, and funduscopic examination reveals widespread retinal pigmentation and atrophy of th…	A 35-year-old woman presents to the ophthalmology clinic with a long history of progressive vision loss, beginning in her early twenties. She initially noticed difficulty distinguishing colors and has since developed nyctalopia (night blindness) and peripheral visual field loss. On examination, visual acuity is 20/100 in both eyes, with mild pigmentation of the retina and chorioretinal atrophy in…	A 6-year-old boy presents to the ophthalmology clinic with complaints of poor vision and difficulty seeing in low light. His parents report that he has had these symptoms for the past year. On examination, the child has reduced visual acuity and color vision. Fundus examination reveals a pale optic disc, attenuated blood vessels, and macular atrophy. Electroretinography (ERG) shows reduced cone a…	A 35-year-old male presents with complaints of progressive vision loss in both eyes for the past 5 years. He has difficulty seeing in dim light and his peripheral vision is gradually decreasing. The patient reports a family history of similar vision problems. On examination, visual acuity is reduced to 20/200 in both eyes. Fundoscopy shows macular atrophy with thinning of the retinal vessels. Ele…
Citrullinemia type I	Generate a brief medical vignette of a (child/adult) with Citrullinemia type I. Incorporate the most important clinical features.	Citrullinemia type I: is a rare autosomal recessive urea cycle defect characterized biologically by hyperammonemia and clinically by progressive lethargy, poor feeding and vomiting in the neonatal form (Acute neonatal citrullinemia type I, see this term) and by variable hyperammonemia in the later-onset form (Adult-onset citrullinemia type I, see this term). Citrullinemia type I (CTLN1) presents …	A 3-year-old boy presents to the emergency department with lethargy, poor appetite, and vomiting for the past 2 days. He was recently started on a ketogenic diet for intractable epilepsy. On examination, he has a weak cry, sunken eyes, and a dry mouth. His blood work reveals a serum ammonia level of 150 mg/dL and a citrulline level of <5 mg/dL. Urine organic acids show elevated levels of citrulli…	A 35-year-old male presents to the emergency department with sudden onset of severe headache, nausea, and vomiting. He has a history of poor appetite and fatigue for the past week. He appears lethargic and confused, with a temperature of 102°F (39°C). His blood work reveals a serum ammonia level of 150 mg/dL (normal range: 15-40 mg/dL), citrulline level of 0.2 mg/dL (normal range: 10-30 mg/dL), a…	A 3-month old male infant presents to the emergency department with lethargy, poor feeding, and vomiting. The parents report that he has been sleeping more than usual and is not as active as he was a few days ago. On examination, the patient is pale, has a weak cry, and is breathing rapidly. He has a large head circumference and a prominent forehead. There is no evidence of liver dysfunction or c…	A 35-year-old woman presents to the emergency department with a 2-day history of headache, nausea, and vomiting. She is confused and lethargic. Her husband reports that she has not been eating well for several days. On examination, her vital signs are normal except for a temperature of 38.1°C (100.6°F). She has asterixis and positive oculogyric reflex. The rest of the neurological examination is …	A 6-month-old male infant presents with poor feeding, vomiting, lethargy, and seizures. The infant was born at term without any complications. Upon physical examination, the infant appears jaundiced and has hepatomegaly. Laboratory investigations reveal elevated serum ammonia levels and hyperammonemia. The infant is diagnosed with Citrullinemia type I, an autosomal recessive disorder of the urea …	A 32-year-old male presents to the emergency department with confusion and lethargy. He has a history of recurrent episodes of vomiting, abdominal pain, and seizures. On physical examination, he appears jaundiced with hepatosplenomegaly. His blood tests reveal hyperammonemia, elevated liver enzymes, and low serum citrulline levels. A diagnosis of Citrullinemia type I is made. The patient is start…
Peutz-Jeghers syndrome	Generate a brief medical vignette of a (child/adult) with Peutz-Jeghers syndrome. Incorporate the most important clinical features.	Peutz-Jeghers syndrome (PJS): is characterized by the association of gastrointestinal (GI) polyposis, mucocutaneous pigmentation, and cancer predisposition. PJS-type hamartomatous polyps are most common in the small intestine (in order of prevalence: jejunum, ileum, and duodenum) but can also occur in the stomach, large bowel, and extraintestinal sites including the renal pelvis, bronchus, gall b…	A 10-year-old girl presents to the pediatrician's office with her mother, who is concerned about her daughter's recent symptoms. The girl has been experiencing abdominal pain and diarrhea for several weeks, and has also noticed some small, dark spots on her skin. She has a history of recurrent respiratory infections and has had to miss school several times due to illness. Her mother mentions that…	A 35-year-old woman presents to her primary care physician with a history of recurrent pneumonia over the past year, as well as persistent diarrhea and abdominal pain. She also mentions that she has had multiple episodes of oral thrush and vulvovaginal candidiasis. On examination, the patient has petechiae on her face and arms, and her fingernails are thin and brittle. Family history reveals that…	Patient: A 4-year-old boy presents to the emergency department with a 2-day history of rectal bleeding and abdominal pain. He has had recurrent episodes of rectal bleeding over the past year, which have been managed at home by his parents. The patient's medical history is also significant for delayed gross motor development, and he recently underwent a renal ultrasound that showed evidence of kid…	Patient: A 35-year-old woman presents to her primary care physician with a history of recurrent abdominal pain, rectal bleeding, and anemia. She also mentions that she has had multiple surgeries for removal of polyps in her small intestine since childhood. On physical examination, the patient has dark pigmentation around her mouth, eyes, and nostrils, as well as on her fingers and toes. Her bucca…	A 10-year-old male presented to the pediatric clinic with a history of recurrent abdominal pain, intermittent diarrhea, and multiple dark pigmented spots on his lips, oral mucosa, and hands. On physical examination, there were several polyps detected on colonoscopy, and a diagnosis of Peutz-Jeghers syndrome was made. The family history was significant for similar pigmented spots in his father and…	A 38-year-old male presented with a history of multiple episodes of abdominal pain, nausea, and vomiting for the past few months. He reported a history of multiple surgeries for small bowel obstruction in the past. He also had a family history of gastrointestinal cancers. On examination, he had multiple hyperpigmented macules on his lips, buccal mucosa, and fingertips. There was no palpable abdom…
Legius syndrome	Generate a brief medical vignette of a (child/adult) with Legius syndrome. Incorporate the most important clinical features.	Legius syndrome: is characterized by multiple café au lait macules without neurofibromas or other tumor manifestations of neurofibromatosis type 1 (NF1). Additional clinical manifestations reported commonly include intertriginous freckling, lipomas, macrocephaly, and learning disabilities / attention-deficit/hyperactivity disorder (ADHD) / developmental delays. Current knowledge of the natural hi…	A 7-year-old boy presents to the pediatrician's office with his mother due to concerns about his growth and development. The mother reports that her son has been experiencing frequent respiratory infections and has had difficulty gaining weight. On examination, the patient is noted to have a short stature, with a height of 3 feet 8 inches (102 cm) and a weight of 46 pounds (20.8 kg). His head cir…	A 35-year-old man presents to his primary care physician with a history of recurrent pneumonia and bronchitis over the past year. He also reports persistent cough, fatigue, and difficulty gaining weight despite a healthy appetite. On examination, he has a prominent forehead, long face, and thin upper lip. His lung examination reveals bilateral crackles and wheezes. The patient's medical history i…	A 7-year-old boy presents to the pediatrician's office for his annual well-child visit. His mother mentions that he has had multiple "birthmarks" on his skin since birth, which have been increasing in number and size over time. The boy also has a history of difficulty paying attention in school and has been recently diagnosed with ADHD. On examination, the patient has numerous café-au-lait macule…	Ms. J is a 35-year-old woman who presents to the clinic with a lifelong history of multiple café au lait macules. She has never had any neurofibromas or other tumor manifestations. She also reports intertriginous freckling and lipomas. Ms. J has a history of learning disabilities and attention-deficit/hyperactivity disorder (ADHD) and has been on medication for these conditions since childhood. S…	A 5-year-old boy presents to the clinic with multiple café-au-lait macules on his skin and a family history of similar skin findings. On examination, there are over 6 café-au-lait macules, axillary freckling, and cutaneous neurofibromas. The child has developmental delay and speech difficulties. Genetic testing confirms Legius syndrome. Further evaluation reveals no evidence of neurofibromatosis …	A 36-year-old woman presents with multiple café-au-lait spots and freckling on her skin. She reports a history of learning difficulties and developmental delays during childhood. On examination, she has axillary freckling and multiple café-au-lait spots on her trunk and limbs. Genetic testing confirms the diagnosis of Legius syndrome. Further evaluation reveals no evidence of neurofibromas or oth…
X-linked hypophosphatemia	Generate a brief medical vignette of a (child/adult) with X-linked hypophosphatemia. Incorporate the most important clinical features.	X-linked hypophosphatemia (XLH): manifests during childhood with typical clinical features of rickets such as short stature, bone pain, and skeletal deformities (bowed legs, genu varum, rachitic rosary...). Dental abnormalities (recurrent abscesses, abnormal enamel) are observed in children and adults. Cranial anomalies are also observed due to thickness of parietal and frontal bones and craniosy…	A 4-year-old boy presents to the emergency department with a 2-day history of fever, vomiting, and decreased appetite. He appears lethargic and has sunken eyes. His vital signs are temperature 102.5°F (39.7°C), heart rate 120 beats per minute, respiratory rate 24 breaths per minute, blood pressure 80/50 mmHg, and oxygen saturation 96% on room air. Physical examination reveals a small boy with a h…	A 35-year-old man presents to his primary care physician with a 6-month history of progressive fatigue, bone pain, and difficulty walking. He has a history of smoking and alcohol use disorder but has been sober for the past year. On examination, he has a short stature (157 cm) and a prominent forehead with a prominent jaw. His skin is dry and rough, and he has a thinning of his hair. He has a mil…	A 7-year-old boy presents to the pediatrician's office with a 2-year history of progressive bowing of his legs, difficulty walking, and bone pain. He was previously diagnosed with rickets and has been taking vitamin D and calcium supplements without much improvement. On examination, he has short stature (height below the 10th percentile), genu varum, and rachitic rosary. His teeth show signs of a…	A 35-year-old male presents to the clinic with a long history of musculoskeletal symptoms, including joint pain and stiffness, fractures, and pseudofractures. He also reports short stature, bowed legs, and bone pain that started during childhood. The patient has a history of recurrent abscesses on his teeth and has recently developed hearing loss. On physical examination, the patient has a short …	A 5-year-old male child presented with a history of recurrent bone pain, bowing of legs and short stature since early childhood. Physical examination revealed mild genu varum deformity and dental abnormalities. Laboratory investigations showed hypophosphatemia, increased alkaline phosphatase and decreased renal tubular maximum reabsorption rate of phosphate. Based on the clinical and laboratory f…	John is a 32-year-old male who has been experiencing bone pain, weakness, and deformities since childhood. He has a history of multiple fractures and dental problems. On examination, he has a short stature, bowed legs, and a protuberant forehead. Laboratory investigations reveal low serum phosphate levels and elevated alkaline phosphatase levels. Genetic testing confirms the diagnosis of X-linked…
Autosomal dominant optic atrophy, classic form	Generate a brief medical vignette of a (child/adult) with Autosomal dominant optic atrophy, classic form. Incorporate the most important clinical features.	Autosomal dominant optic atrophy, classic form: ADOA is usually detected during the first decade of life, often by vision screening in school but later onset is possible. Visual impairment is usually moderate (visual acuity ranges from 20/80 to 20/120) but may range from mild to severe. Visual field defect is typically centrocecal, central, or paracentral. Color vision is often affected, usually …	A 10-year-old boy presents to the ophthalmology clinic with complaints of blurry vision and difficulty seeing in dim lighting environments. He has a positive family history of similar symptoms in his mother and maternal grandfather. On examination, visual acuity is 20/50 in both eyes, and there is a notable decrease in the size of the optic discs. The patient also exhibits nystagmus and strabismu…	A 35-year-old man presents to the ophthalmology clinic with complaints of progressive vision loss over the past few years. He has a family history of similar symptoms in his mother and maternal grandfather. On examination, visual acuity is 20/100 in both eyes, with a right-sided relative afferent pupillary defect (RAPD). Funduscopic examination reveals bilateral optic disc pallor and macular edem…	Patient: 8-year-old boy presents to the ophthalmology clinic with complaints of blurry vision and difficulty seeing colors. He has had trouble seeing the board in class and recognizing objects from a distance. The patient reports that his vision has been gradually worsening over the past year. On examination, visual acuity is 20/80 in both eyes, with a central scotoma. Color vision testing reveal…	Ms. J is a 45-year-old woman who presents to the clinic with a long history of gradually worsening vision. She first noticed problems with her vision in her early twenties, when she began having difficulty seeing colors and fine details. Over time, her visual acuity has decreased significantly, and she now struggles to read standard print or recognize faces across the room. Ms. J also reports exp…	A 7-year-old boy presents to the ophthalmology clinic with complaints of gradual loss of vision in both eyes over the past few years. His parents report that he has difficulty seeing objects at a distance and frequently bumps into things. On examination, his visual acuity is reduced to 20/100 in both eyes. Fundus examination reveals optic disc pallor and attenuation of retinal vessels, consistent…	A 35-year-old male presents to the ophthalmology clinic with a complaint of decreased vision in both eyes for the past year. His family history is significant for multiple members with similar visual symptoms. On examination, his visual acuity is reduced to 20/200 in both eyes with bilateral optic disc pallor and central scotomas on visual field testing. The patient is diagnosed with Autosomal do…
Friedreich ataxia	Generate a brief medical vignette of a (child/adult) with Friedreich ataxia. Incorporate the most important clinical features.	Friedreich ataxia (FRDA): is characterized by slowly progressive ataxia with onset usually before age 25 years (mean age at onset: 10-15 yrs). FRDA is typically associated with dysarthria, muscle weakness, spasticity particularly in the lower limbs, scoliosis, bladder dysfunction, absent lower-limb reflexes, and loss of position and vibration sense. Approximately two thirds of individuals with FR…	A 10-year-old boy presents to the pediatrician's office with a 2-year history of progressive gait difficulties, frequent falls, and difficulty with fine motor skills such as writing and buttoning his shirt. He also experiences fatigue easily and has a mild cognitive impairment. Examination reveals loss of coordination, ataxic gait, and decreased reflexes in the lower limbs. Family history is posi…	A 35-year-old man presents to the neurology clinic with progressive difficulty walking and performing daily activities over the past year. He has a history of heavy alcohol use but denies any recent significant injuries or illnesses. On examination, he has difficulty standing and walking due to ataxia, dysmetria, and dyskinesia. His speech is slurred, and he has difficulty with fine motor tasks s…	Patient: Sarah, a 10-year-old girl, presents to the clinic with a 2-year history of progressive clumsiness and difficulty walking. She has also noticed difficulty speaking and swallowing, as well as vision loss. Her physical examination reveals dysarthria, ataxia, spasticity in the lower limbs, scoliosis, and absent lower-limb reflexes. Family history is negative for similar symptoms. Most import…	A 28-year-old woman presents to the neurology clinic with a 10-year history of progressive gait difficulty, frequent falls, and slurred speech. She also reports gradually worsening muscle weakness, spasticity, and numbness in her lower limbs. On examination, she has a wide, unsteady gait with prominent ataxia, dysarthria, and nystagmus. Her reflexes are absent in the lower limbs, and there is mil…	Sarah is a 10-year-old girl who presents to the neurology clinic with a history of difficulty walking and frequent falls. Her parents report that she has had these symptoms for the past few years, but they have become progressively worse. On examination, Sarah has a wide-based gait and difficulty with coordination, particularly in her lower extremities. She also has decreased reflexes in her legs…	John is a 32-year-old male who presents with progressive difficulty walking and coordination problems for the past few years. He reports falling frequently and experiencing uncontrolled shaking of his limbs. Upon examination, he has a staggering gait, difficulty with fine motor movements, and diminished reflexes in his lower limbs. His speech is slightly slurred, and he has nystagmus. Genetic tes…
Treacher-Collins syndrome	Generate a brief medical vignette of a (child/adult) with Treacher-Collins syndrome. Incorporate the most important clinical features.	Treacher Collins syndrome (TCS): is characterized by bilateral and symmetric downslanting palpebral fissures, malar hypoplasia, micrognathia, and external ear abnormalities. Hypoplasia of the zygomatic bones and mandible can cause significant feeding and respiratory difficulties. About 40%-50% of individuals have conductive hearing loss attributed most commonly to malformation of the ossicles and…	A 7-year-old boy presents to the clinic with his parents due to concerns about his facial appearance and difficulty breathing at night. He has a flat nasal bridge, small jaw, and widely spaced eyes. His ears are also abnormally shaped. The patient has a history of frequent ear infections and respiratory problems.	A 35-year-old woman with Treacher-Collins syndrome presents to the clinic for a routine follow-up appointment. She has a history of craniofacial abnormalities, including a small jaw and widely spaced eyes. She also has hearing loss and uses hearing aids. The patient reports experiencing frequent ear infections and difficulty speaking clearly. On examination, the patient's face appears asymmetrica…	A three-year-old boy presents to the clinic with his mother, who is concerned about her son's difficulty swallowing and breathing. The patient has had recurrent respiratory infections and has been using a nasal cannula at night for oxygen supplementation. He also has difficulty articulating words due to a limited mouth opening. On examination, the patient is found to have bilateral downward-slant…	A 35 year old woman presents to the clinic with a long history of difficulty swallowing and breathing, which has worsened over the past few years. She also reports that she has had trouble hearing out of her right ear for about 10 years. On physical examination, the patient is noted to have characteristic facial dysmorphism, including bilateral and symmetric downslanting palpebral fissures, malar…	A 6-year-old child presents with facial deformities and difficulty hearing. On physical examination, the child has a small jaw, narrow airway, and drooping lower eyelids. The child also has bilateral conductive hearing loss. These features are consistent with Treacher-Collins syndrome, a rare genetic disorder that affects facial development. The child may require surgery to correct the jaw and ai…	Ms. S is a 35-year-old female with a known history of Treacher-Collins syndrome. She presents to the clinic with complaints of difficulty breathing and swallowing. On examination, her facial features are consistent with the syndrome, including underdeveloped cheekbones, a small jaw, and downward slanting eyes. She has a high-arched palate and a narrow airway, contributing to her respiratory and s…
Gorlin syndrome	Generate a brief medical vignette of a (child/adult) with Gorlin syndrome. Incorporate the most important clinical features.	Gorlin syndrome: GS is characterized by the early onset of mandibular odontogenic keratocysts (2nd decade of life) and/or multiple BCCs (most commonly seen on the face, back and chest - 3rd decade of life). Approximately 60% of individuals have a recognizable appearance with macrocephaly, frontal bossing, coarse facial features, and facial milia. Ectopic calcification, particularly in the falx, i…	A 7-year-old boy presents to the pediatrician's office with his mother due to concerns about his growth and development. He was born at 37 weeks gestation and had a low birth weight. His mother reports that he has been growing slowly since birth and is currently below the 5th percentile for height and weight. She also mentions that he has a prominent forehead, widely spaced eyes, and a small jaw.…	A 35-year-old man presents to the dermatology clinic with multiple skin lesions that have been increasing in number and size over the past few years. He has a history of basal cell carcinoma and has had several skin cancers removed surgically. His physical examination reveals numerous flesh-colored papules and nodules on his face, neck, and arms. Some of the lesions have a characteristic "rice gr…	A three-year-old boy presents with a large, firm nodule on his lower back that has been growing over the past year. He also has several small bumps on his face and scalp. His mother mentions that he has had some difficulty swallowing and breathing recently. On examination, the patient is macrocephalic with frontal bossing and coarse facial features. There are multiple 1-3 mm milia on his face, an…	A 35-year-old man presents to the dermatology clinic with a 2-year history of multiple skin lesions on his face, back, and chest. He also reports having had several bone tumors removed surgically over the past decade. On examination, he has coarse facial features, frontal bossing, and macrocephaly. There are multiple keratosystic odontogenic cysts in his mandible. His skin lesions include numerou…	A 4-year-old male child presents to the clinic with multiple basal cell carcinomas on his face and trunk. He also has several odontogenic keratocysts in his jaw and palmar pits on his hands. His mother reports a family history of similar skin lesions and jaw cysts. Upon further examination, the child has macrocephaly, frontal bossing, and hypertelorism. These findings, along with his clinical his…	Mr. X, a 35-year-old man with a past medical history of multiple basal cell carcinomas and a family history of Gorlin syndrome, presents to the dermatology clinic with a new lesion on his forehead. Physical examination reveals multiple skin lesions, including a large basal cell carcinoma on his back and several smaller lesions on his face, scalp, and trunk. He also has several palmar pits and a m…
Wolf-Hirschhorn syndrome	Generate a brief medical vignette of a (child/adult) with Wolf-Hirschhorn syndrome. Incorporate the most important clinical features.	Wolf-Hirschhorn syndrome: Marked intra-uterine growth retardation and slow, postnatal weight gain are observed. The distinctive facies is characterized by a broad nasal bridge continuing to the forehead (which is visible more clearly before puberty), microcephaly, high forehead with prominent glabella, high-arched eyebrows, hypertelorism, epicanthus, poorly formed ears with pits/tags, short philt…	A 4-year-old girl presents to the pediatrician's office for a routine well-child visit. Her parents report that she has been having some difficulty with speech and language development, and they are concerned about her cognitive abilities. On examination, the child appears small for her age and has a distinctive facial appearance, with a broad forehead, widely spaced eyes, and a short upturned no…	A 35-year-old woman with Wolf-Hirschhorn syndrome presents to the clinic with her caregiver. She has a history of developmental delay, intellectual disability, and seizures. On examination, she has a distinctive facial appearance with a small head, narrow eyes, and a short nose. She also has short stature, microcephaly, and a single crease in her palmar surface. Her speech is limited to a few wor…	A 3-year-old girl named Lily presents to the clinic with her mother, who is concerned about her daughter's developmental delay and seizures. Lily was born at 37 weeks gestation and had a birth weight of 2.5 kg. She has been experiencing recurrent respiratory tract infections and otitis media since she was 6 months old. Her mother reports that Lily has difficulty feeding herself, is not yet potty …	A 25-year-old woman with Wolf-Hirschhorn syndrome presents to the clinic for a routine follow-up appointment. She has a distinctive facial appearance, including a broad nasal bridge, high forehead, and short philtrum. She has a history of intellectual disability, developmental delay, and seizures that began in infancy and have continued throughout her life. She has limited speech and uses simple …	A 5-year-old boy presents with developmental delay and characteristic facial features. His parents report that he has never been able to speak and has significant difficulty with motor coordination. Physical examination reveals a high forehead, wide-set eyes, a small chin, and a prominent nose. The child also has seizures and hearing loss. Genetic testing confirms a diagnosis of Wolf-Hirschhorn s…	A 28-year-old female presents to the clinic with a history of developmental delay and facial dysmorphism. On examination, she has a high forehead, wide nasal bridge, and a small chin. She also has prominent epicanthal folds and widely spaced eyes. She has a short stature and a high-pitched voice. The patient reports a history of seizures and recurrent upper respiratory infections. Her medical his…
Lysosomal acid lipase deficiency	Generate a brief medical vignette of a (child/adult) with Lysosomal acid lipase deficiency. Incorporate the most important clinical features.	Lysosomal acid lipase deficiency: The phenotypic spectrum of lysosomal acid lipase (LAL) deficiency ranges from the infantile-onset form (Wolman disease) to later-onset forms collectively known as cholesterol ester storage disease (CESD). Wolman disease is characterized by infantile-onset malabsorption that results in malnutrition, storage of cholesterol esters and triglycerides in hepatic macrop…	A 3-year-old boy presents to the emergency department with a 2-day history of vomiting, abdominal pain, and diarrhea. He has not been able to keep anything down, including fluids. He appears pale and sweaty, and his abdomen is tender to palpation. His liver and spleen are enlarged. Laboratory tests reveal a high level of triglycerides in the blood, and a low level of HDL cholesterol. The patient'…	A 35-year-old man presents to his primary care physician with complaints of fatigue, weight loss, and abdominal pain. He has a history of recurrent pancreatitis and has been diagnosed with Lysosomal acid lipase deficiency (LAL-D). On examination, he has a prominent abdomen and signs of malnutrition. His liver function tests are elevated, and his serum triglycerides are 10 times the upper limit of…	A 3-year-old boy presents to the emergency department with a 2-day history of vomiting, diarrhea, and abdominal pain. He has had recurrent episodes of similar symptoms over the past year, which have been managed at home without improvement. On examination, he appears pale and wasted, with a prominent abdomen and enlarged liver. His weight is below the 10th percentile for his age, and he has diffi…	A 35-year-old man presents to his primary care physician with complaints of persistent fatigue, abdominal discomfort, and difficulty losing weight despite a recent change in diet and exercise routine. He also mentions experiencing intermittent episodes of vomiting and diarrhea over the past year. Physical examination reveals a soft, non-tender abdomen with mild hepatomegaly and splenomegaly. Labo…	A 5-year-old male presents to the pediatrician's office with a history of vomiting, diarrhea, and failure to thrive. The child has been experiencing recurrent episodes of abdominal pain and has lost significant weight over the past few months. A physical exam reveals hepatosplenomegaly and hyperlipidemia. Further evaluation reveals low levels of lysosomal acid lipase activity, leading to a diagno…	A 45-year-old man presents to the clinic with complaints of abdominal pain, diarrhea, and unintentional weight loss. The patient reports having a history of hyperlipidemia and was previously diagnosed with fatty liver disease. Physical examination reveals hepatosplenomegaly and mild jaundice. Laboratory tests show elevated liver enzymes and low levels of high-density lipoprotein (HDL) cholesterol…
Campomelic dysplasia	Generate a brief medical vignette of a (child/adult) with Campomelic dysplasia. Incorporate the most important clinical features.	Campomelic dysplasia (CD): is a skeletal dysplasia characterized by distinctive facies, Pierre Robin sequence with cleft palate, shortening and bowing of long bones, and clubfeet. Other findings include laryngotracheomalacia with respiratory compromise and ambiguous genitalia or normal female external genitalia in most individuals with a 46,XY karyotype. Many affected infants die in the neonatal …	A 3-year-old boy, John, presents to the clinic with his mother due to concerns about his growth and development. He was born at 37 weeks gestation and had a birth weight of 2.8 kg. His mother reports that he has always been small for his age and has difficulty reaching milestones. On examination, John's height is below the 10th percentile, and he has a short thorax and long limbs. His facial feat…	A 35-year-old man presents to the office with a known diagnosis of Campomelic dysplasia, a rare genetic disorder that affects bone development. He has short stature and characteristic physical features such as a small jaw, prominent forehead, and short limbs. He also experiences chronic joint pain and limited mobility due to degenerative joint disease. The patient is concerned about the progressi…	A 3-month-old baby boy was brought to the clinic by his parents due to concerns regarding his breathing and feeding difficulties. The baby was born at term, but had required oxygen therapy and suctioning of the oropharynx since birth. On examination, the baby had a large head, a flat face, a cleft palate, and a short neck. His chest was sunken, and he had difficulty breathing. He also had clubfee…	John Doe is a 30-year-old male who presents to the clinic with a known diagnosis of Campomelic dysplasia (CD). He was born with a cleft palate and Pierre Robin sequence, which led to respiratory compromise in the neonatal period. John had undergone several surgeries for his cleft palate and respiratory issues during his childhood. He also has clubfeet and short bowed femurs and tibias, which have…	A 2-day-old female neonate is brought to the pediatrician's office by her parents with concerns of unusual physical features. The child is noted to have a small chest, short limbs, and a flattened face. She also has a cleft palate and a small chin. The neonate has respiratory distress and is tachypneic. The pediatrician notes these clinical features and orders imaging studies. The imaging studies…	A 25-year-old male presents to the clinic with complaints of short stature and difficulty breathing. On examination, he is noted to have a short neck, flattened face, and a small jaw. His chest is narrow and bell-shaped with prominent ribs and a short, bowed sternum. There is also a curvature of the spine, with mild scoliosis and kyphosis. The patient reports a history of recurrent respiratory in…
Ornithine transcarbamylase deficiency	Generate a brief medical vignette of a (child/adult) with Ornithine transcarbamylase deficiency. Incorporate the most important clinical features.	Ornithine transcarbamylase (OTC): deficiency can occur as a severe neonatal-onset disease in males (but rarely in females) and as a post-neonatal-onset (also known as "late-onset" or partial deficiency) disease in males and females. Males with severe neonatal-onset OTC deficiency are asymptomatic at birth but become symptomatic from hyperammonemia in the first week of life, most often on day two …	A 3-year-old boy presents to the emergency department with lethargy, poor appetite, and vomiting after eating protein-rich foods. He has a history of developmental delay and seizures. Physical examination reveals a thin, pale child with a heightened reflexive response to stimuli. Laboratory tests show an increased levels of ammonia in the blood. The patient is diagnosed with Ornithine transcarbam…	A 35-year-old male presents to the emergency department with sudden onset of confusion, agitation, and seizures. He has a history of recurrent episodes of vomiting, headaches, and lethargy, which have been increasing in frequency over the past year. Physical examination reveals a temperature of 38.5°C (101.3°F), blood pressure of 160/100 mmHg, tachycardia, and respiratory depression. The patient …	Patient: A 3-year-old boy, John, presents to the emergency department with lethargy, poor sucking, and seizures. He was born healthy and developed normally until a few days ago when he started showing these symptoms. His mother mentions that he had been breastfed but recently switched to whole milk. The child is admitted to the ICU with a diagnosis of severe neonatal-onset Ornithine transcarbamyl…	A 35-year-old male presents to the emergency department with a 2-day history of worsening headache, nausea, and vomiting. He also reports feeling increasingly lethargic and disoriented. The patient has a history of Ornithine transcarbamylase (OTC) deficiency and has been adherent to his medication regimen. On examination, the patient is confused and agitated, with a temperature of 38.5°C (101.3°F…	A 3-day-old male infant presented with poor feeding, vomiting, lethargy, and seizures. The baby was born at term with no complications during delivery. The mother reported a family history of urea cycle disorders. Physical examination revealed hepatomegaly and neurological abnormalities including hyperreflexia and hypertonia. Laboratory investigations showed elevated ammonia levels, metabolic aci…	A 30-year-old male presents to the emergency room with confusion and vomiting. He has a history of recurrent episodes of unexplained lethargy and confusion. On examination, he is drowsy, disoriented, and has signs of hyperammonemia such as asterixis and elevated ammonia levels. Further investigations revealed elevated levels of citrulline, arginine, and ornithine, and a genetic test confirmed a d…
Full NF2-related schwannomatosis	Generate a brief medical vignette of a (child/adult) with Full NF2-related schwannomatosis. Incorporate the most important clinical features.	NF2-related schwannomatosis (NF2): is characterized by bilateral vestibular schwannomas with associated symptoms of tinnitus, hearing loss, and balance dysfunction. The average age of onset is 18 to 24 years. Almost all affected individuals develop bilateral vestibular schwannomas by age 30 years. Affected individuals may also develop schwannomas of other cranial and peripheral nerves, meningioma…	A 10-year-old boy presents to the clinic with a 6-month history of progressive hearing loss and balance difficulties. He also complains of intermittent tinnitus, especially in the left ear. His medical history is significant for neurofibromatosis type 2 (NF2), a genetic disorder that affects the growth and development of nerve tissue. On examination, he has bilateral hearing loss, and his balance…	A 35-year-old woman presents to the neurology clinic with a 10-year history of intermittent balance difficulties, hearing loss, and tinnitus (ringing in the ears). She has also experienced sporadic facial weakness/numbness and several episodes of temporary vision loss. Physical examination reveals mild ataxia, bilateral hearing loss, and decreased corneal reflexes. MRI scan shows multiple intracr…	A 10-year-old boy presents to the clinic with a 6-month history of progressive hearing loss and intermittent tinnitus in his right ear. He also reports feeling unsteady and dizzy, especially when walking up or down stairs. On examination, his speech is clear but slightly muffled, and he has difficulty hearing whispers. His balance is unsteady, and he has trouble walking on his toes or heels. He h…	A 35-year-old woman presents to the clinic with a 10-year history of progressive hearing loss and intermittent tinnitus in both ears. She also reports experiencing balance difficulties, especially when walking on uneven terrain. The patient has a history of facial palsy that has been persistent for the past 5 years. Physical examination reveals mild ataxia, bilateral papilledema, and decreased vi…	A 7-year-old boy presents with a history of multiple schwannomas involving various cranial nerves, spinal nerves, and peripheral nerves. The patient has a family history of neurofibromatosis type 2 (NF2), and genetic testing confirms a diagnosis of full NF2-related schwannomatosis. He complains of persistent headaches, difficulty with balance, and hearing loss in his left ear. Physical examinatio…	A 34-year-old male presents with a six-month history of progressive hearing loss in his left ear. On examination, he is found to have multiple painless subcutaneous nodules on his scalp and neck. MRI of the brain and spine reveals multiple intracranial and spinal tumors consistent with schwannomas. Genetic testing confirms a diagnosis of Full NF2-related schwannomatosis. The patient is referred t…
Mowat-Wilson syndrome	Generate a brief medical vignette of a (child/adult) with Mowat-Wilson syndrome. Incorporate the most important clinical features.	Mowat-Wilson syndrome (MWS): is characterized by distinctive facial features (widely spaced eyes, broad eyebrows with a medial flare, low-hanging columella, prominent or pointed chin, open-mouth expression, and uplifted earlobes with a central depression), congenital heart defects with predilection for abnormalities of the pulmonary arteries and/or valves, Hirschsprung disease or chronic constipa…	A 4-year-old boy named Max presents to the pediatrician's office for a routine well-child visit. His mother reports that he has been having some difficulty with speech and language, and she is concerned about his cognitive development. On examination, Max appears to be a healthy child with normal growth parameters. He has a distinctive facial appearance, including a prominent forehead, long eyela…	A 35-year-old woman with intellectual disability, microcephaly, short stature, and distinctive facial features (prominent forehead, long face, thin upper lip, and small jaw) presents to the clinic for a routine checkup. She has a history of seizures and gastrointestinal problems. Her speech is limited, and she uses gestures to communicate. Genetic testing reveals a mutation in the ZIC3 gene, cons…	A 3-year-old boy, John, was brought to the pediatrician's office by his parents due to concerns about his developmental delay and facial dysmorphism. John had a distinctive appearance with widely spaced eyes, broad eyebrows, low-hanging columella, prominent chin, open-mouth expression, and uplifted earlobes with a central depression. He also had a history of constipation and seizures. Upon examin…	A 25-year-old woman with Mowat-Wilson syndrome presents to the clinic for a routine follow-up appointment. She has a characteristic facial appearance, including widely spaced eyes, broad eyebrows with a medial flare, low-hanging columella, and a prominent chin. She also has a history of congenital heart disease, specifically a ventricular septal defect that was repaired surgically in infancy. She…	A 6-year-old male presents to the clinic with delayed speech development and intellectual disability. The child has a small head circumference and a distinctive facial appearance with deep-set eyes, a broad nasal bridge, and a pointed chin. He also has seizures and constipation. Further genetic testing reveals a deletion or mutation in the ZEB2 gene, confirming a diagnosis of Mowat-Wilson syndrom…	A 32-year-old male presents to the clinic with a history of developmental delay, intellectual disability, and facial dysmorphism. On physical examination, he has a prominent forehead, deep-set eyes, a short nose with a prominent nasal bridge, and a wide mouth with a prominent upper lip. He also has hypotonia and gait ataxia. He has a history of Hirschsprung disease and seizures. Genetic testing r…
Joubert syndrome	Generate a brief medical vignette of a (child/adult) with Joubert syndrome. Incorporate the most important clinical features.	Classic Joubert syndrome (JS): is characterized by three primary findings: A distinctive cerebellar and brain stem malformation called the molar tooth sign (MTS), Hypotonia, Developmental delays. Often these findings are accompanied by episodic tachypnea or apnea and/or atypical eye movements. In general, the breathing abnormalities improve with age, truncal ataxia develops over time, and acquisi…	A 3-year-old boy named Max presents to the pediatrician's office with his mother due to concerns about his developmental delay. Max was born at term and had a normal birth weight, but he has not been able to walk or talk yet. His mother reports that he has difficulty coordinating his movements and often falls when trying to stand or walk. Max also has a distinctive "bobbing" movement of his head,…	A 35-year-old woman with intellectual disability, hypotonia, ataxia, and oculomotor apraxia. She has a history of seizures and poor coordination. Her speech is slow and slurred. Genetic testing reveals a mutation in the AHI1 gene.	A 2-year-old boy presents to the pediatrician's office for a routine well-child visit. His parents express concern about his delayed gross motor milestones, as he is still not walking independently. The child also has a history of episodic tachypnea and apnea, which have improved with age. On examination, the child has a distinctive cerebellar and brain stem malformation on MRI, consistent with t…	A 35-year-old woman with a known history of Joubert syndrome presents to the neurology clinic for a follow-up appointment. She was diagnosed with Joubert syndrome as an infant based on her distinctive cerebellar and brain stem malformation (molar tooth sign) and hypotonia. As a child, she experienced developmental delays and episodic tachypnea, which improved with age. Her cognitive abilities wer…	A 4-year-old boy was brought to the pediatrician due to developmental delays and abnormal eye movements. Upon examination, the child was found to have hypotonia, ataxia, and a characteristic "molar tooth sign" on brain imaging. Further genetic testing confirmed a diagnosis of Joubert syndrome. The child also had episodes of apnea, which required continuous positive airway pressure (CPAP) during s…	A 27-year-old woman presents to the neurology clinic with a history of difficulty with coordination and balance since childhood. She reports that she has difficulty with fine motor skills, such as writing and buttoning clothes. She also experiences frequent episodes of dizziness and vertigo. Upon examination, the physician notes that the patient has a distinctive facial appearance, including a pr…
Walker-Warburg syndrome	Generate a brief medical vignette of a (child/adult) with Walker-Warburg syndrome. Incorporate the most important clinical features.	Walker-Warburg syndrome: Patients present with global developmental delay, intellectual disability, generalized severe hypotonia, muscle weakness, seizures, and various eye defects which include microphthalmia, microcornea, lens defects, cataract, shallow anterior chamber, atrophy of the optic nerve, coloboma, glaucoma or buphthalmos. Brain MRI shows type II cobblestone lissencephaly in all cases…	A 3-year-old boy, John, presents to the pediatrician's office with his mother due to concerns about his developmental delay and muscle weakness. He was born at full term without any notable prenatal or perinatal complications. His mother reports that he has been delayed in reaching milestones such as sitting, standing, and walking. John is currently able to stand with support but cannot walk inde…	A 35-year-old woman presents to the neurology clinic with a history of progressive weakness and muscle wasting. She has difficulty walking and performing daily activities. On examination, she has proximal muscle weakness, atrophy, and fasciculations. Her reflexes are diminished, and she has mild sensory loss. Genetic testing reveals a mutation in the LMNA gene, consistent with Walker-Warburg synd…	A 3-year-old boy, John, presents to the clinic with his mother due to concerns about his developmental delay and seizures. John has been experiencing recurrent seizures since he was 18 months old, which have been increasing in frequency over time. His mother also reports that John has difficulty sitting up straight and often falls over when trying to walk. He also seems to be very weak and tired …	A 35-year-old woman with Walker-Warburg syndrome presents to the neurology clinic with a history of global developmental delay, intellectual disability, and seizures since childhood. She has difficulty walking due to generalized hypotonia and muscle weakness, and her speech is limited to simple phrases. On examination, she has microphthalmia, shallow anterior chamber, and cataracts in both eyes. …	A 2-year-old male child is brought to the pediatrician for evaluation of poor muscle tone, developmental delay, and visual impairment. On physical examination, the child is found to have microcephaly, hypotonia, and difficulty with eye movements. Magnetic resonance imaging (MRI) of the brain reveals brain malformations, including lissencephaly and cerebellar hypoplasia. The child is diagnosed wit…	A 32-year-old male presents with severe muscle weakness, difficulty walking, and multiple congenital anomalies. On examination, he has a large head circumference, microcephaly, and bilateral cataracts. He also has severe hypotonia and muscle wasting, with limited range of motion in his joints. Neurological exam reveals global developmental delay, nystagmus, and seizures. MRI shows a small brain w…
Homocystinuria due to cystathionine beta-synthase deficiency	Generate a brief medical vignette of a (child/adult) with Homocystinuria due to cystathionine beta-synthase deficiency. Incorporate the most important clinical features.	Homocystinuria caused by cystathionine β-synthase (CBS) deficiency: is characterized by involvement of the eye (ectopia lentis and/or severe myopia), skeletal system (excessive height, long limbs, scolioisis, and pectus excavatum), vascular system (thromboembolism), and CNS (developmental delay/intellectual disability). All four ‒ or only one ‒ of the systems can be involved; expressivity is vari…	A 3-year-old boy presents with a history of recurrent episodes of pneumonia, and difficulty walking or standing. He has a thin, angular face, and his skin is very fragile, leading to easy bruising. The child's urine output is excessive, and he experiences frequent nosebleeds. His developmental milestones are delayed, and he has difficulty speaking in full sentences. Family history reveals a simil…	A 35-year-old man presents with a history of recurrent episodes of thrombosis, including deep vein thrombosis and pulmonary embolism. He also reports experiencing chronic fatigue, weakness, and cognitive impairment. On examination, he has a thin, angular face with a prominent forehead, long nose, and thin lips. His skin is pale and he has a mild splenomegaly. Laboratory tests reveal elevated homo…	A 7-year-old boy presents to the emergency department with sudden onset of left hemiparesis and slurred speech. He has a history of seizures, developmental delay, and myopia. On examination, he has left-sided weakness, poor balance, and difficulty speaking. His vision is blurry, and he has a prominent forehead, long limbs, and pectus excavatum. He is diagnosed with homocystinuria due to cystathio…	A 35-year-old woman presents to the emergency department with sudden onset of left hemiparesis and aphasia. She has a history of thromboembolic events, including a pulmonary embolism 10 years ago, and has been taking warfarin for stroke prevention since then. On examination, she has left-sided weakness and difficulty speaking. Laboratory tests show elevated homocysteine levels, and genetic testin…	A 6-year-old boy presents to the pediatrician with developmental delay and poor growth. On examination, the child has a tall stature with long limbs and thin body habitus. He has a high arched palate, myopia, and dislocated lenses in both eyes. The child also has a marfanoid habitus, with hypermobility of the joints and a pectus excavatum. The pediatrician suspects a metabolic disorder and orders…	A 35-year-old male presents to the clinic with complaints of fatigue, joint pain, and visual disturbances. On physical examination, he has a tall stature, thin build, and long, slender fingers. He also has a high arched palate and a history of lens dislocation. Laboratory tests reveal elevated levels of homocysteine and methionine in the blood, confirming a diagnosis of Homocystinuria due to cyst…
Biotinidase deficiency	Generate a brief medical vignette of a (child/adult) with Biotinidase deficiency. Incorporate the most important clinical features.	Biotinidase deficiency: Individuals with biotinidase deficiency who are diagnosed before they have developed symptoms (e.g., by newborn screening) and who are treated with biotin have normal development. Symptoms including seizures, developmental delay, cutaneous manifestations (skin rash, alopecia), optic atrophy, hearing loss, and respiratory problems occur only in those individuals with biotin…	A 2-year-old boy presents to the emergency department with fever, vomiting, and lethargy. He has a history of seizures and developmental delay. On examination, he has a rash on his face and extremities, and his hair is thinning. Laboratory tests reveal a low level of biotinidase enzyme activity. The most important clinical features for this patient with Biotinidase deficiency include: * Seizures …	A 35-year-old woman presents to her primary care physician with a 6-month history of progressive weakness and fatigue. She has also noticed that her skin and hair feel dry and brittle. On examination, she has a thinning of her eyebrows and hair loss on her scalp. Her serum biotinidase level is low, and a genetic test confirms a diagnosis of biotinidase deficiency. The most important clinical feat…	Patient: A 2-year-old boy presents to the emergency room with a 3-day history of seizures, fever, and vomiting. The patient has a history of developmental delay, hypotonia, and skin rash. Physical examination reveals signs of ataxia, alopecia, and optic atrophy. Laboratory tests show ketolactic acidosis, organic acidemia, and mild hyperammonemia. The patient is diagnosed with biotinidase deficien…	A 35-year-old woman presents to her primary care physician with a two-year history of progressive vision loss, numbness in her hands and feet, and difficulty walking. She has also experienced recurrent fungal infections and has been diagnosed with multiple sclerosis. She reports that her symptoms worsen during periods of stress or illness. Physical examination reveals a thin, pale woman with sign…	A 6-month-old infant presents with poor feeding, lethargy, and hypotonia. On examination, the child has a weak cry, poor muscle tone, and is unresponsive to stimuli. Laboratory studies reveal an elevated lactate level and metabolic acidosis. The child is diagnosed with biotinidase deficiency, a rare inherited disorder that prevents the body from processing biotin, a B-vitamin essential for normal…	A 28-year-old male presents with a history of seizures, developmental delays, and vision loss. He also reports experiencing muscle weakness and difficulty walking. On examination, he has sparse hair and eyebrows, and his skin is dry and scaly. Lab results reveal low levels of biotin and elevated levels of lactate and pyruvate. These findings, along with a positive biotinidase enzyme assay, lead t…
Spinocerebellar ataxia type 3	Generate a brief medical vignette of a (child/adult) with Spinocerebellar ataxia type 3. Incorporate the most important clinical features.	Spinocerebellar ataxia type 3 (SCA3): also known as Machado-Joseph disease (MJD), is characterized by progressive cerebellar ataxia and variable findings including pyramidal signs, a dystonic-rigid extrapyramidal syndrome, significant peripheral amyotrophy and generalized areflexia, progressive external ophthalmoplegia, action-induced facial and lingual fasciculations, and bulging eyes. Neurologi…	Meet 10-year-old Emma, who has been experiencing difficulty with coordination and balance for the past year. She often stumbles and falls, and her handwriting has become increasingly sloppy. Emma's parents have also noticed that she has trouble with memory and learning new things. She has a hard time following instructions and gets easily frustrated when she can't do something. Emma's family hist…	Ms. Smith is a 55-year-old woman who presents to the neurology clinic with a 2-year history of progressive difficulty with walking and balance, as well as slurred speech and frequent falls. She also reports difficulty with swallowing, which has led to several episodes of choking. On examination, she is found to have ataxia, dystonia, spasticity, hyperreflexia, and ophthalmoparesis. Her temperatur…	A 10-year-old boy presents to the clinic with a 2-year history of progressive difficulty with coordination and balance, frequent falls, and slurred speech. He also experiences fatigue, muscle weakness, and a lack of reflexes. On examination, he has difficulty walking due to ataxia, and his speech is slow and slurred. His reflexes are diminished or absent throughout his limbs. He also exhibits dys…	A 45-year-old man presents to the neurology clinic with a 2-year history of progressive difficulty with coordination and balance, frequent falls, and slurred speech. He also reports difficulty with swallowing, fatigue, and numbness in his hands and feet. On examination, he has a wide gait with unsteadiness, poor coordination, and dysmetria. There is also evidence of pyramidal signs such as spasti…	A 7-year-old boy was brought to the clinic by his parents due to difficulty with coordination and balance. The parents reported that their son frequently falls and has difficulty walking straight. The child also has slurred speech and difficulty swallowing. On examination, the child had a wide-based gait, with frequent stumbling and loss of balance. His speech was slow and slurred, and he had dif…	A 45-year-old male presents with a 5-year history of progressive gait ataxia, dysarthria, and dysphagia. He also complains of tremors in his hands and difficulty with fine motor skills. The patient has a family history of similar symptoms, and genetic testing confirms a diagnosis of Spinocerebellar ataxia type 3 (SCA3). On examination, the patient has a wide-based gait with uncoordinated movement…
Spinocerebellar ataxia type 2	Generate a brief medical vignette of a (child/adult) with Spinocerebellar ataxia type 2. Incorporate the most important clinical features.	Spinocerebellar ataxia type 2 (SCA2): is characterized by progressive cerebellar ataxia, including nystagmus, slow saccadic eye movements, and in some individuals, ophthalmoparesis or parkinsonism. Pyramidal findings are present; deep tendon reflexes are brisk early on and absent later in the course. Age of onset is typically in the fourth decade with a ten- to 15-year disease duration. SCA2 pres…	Meet Emily, an 8-year-old girl who has been experiencing difficulty with coordination and balance for the past year. She often stumbles and falls, and her handwriting has become increasingly sloppy. Her parents have also noticed that she has trouble following instructions and seems to be having trouble in school. Emily's grandmother had similar symptoms when she was younger, and was eventually di…	A 45-year-old man presents to the neurology clinic with a 6-month history of progressive gait instability, frequent falls, and slurred speech. He also reports difficulty with fine motor tasks such as buttoning his shirt and has noticed a decline in his handwriting. The patient has a family history of Spinocerebellar ataxia type 2 (SCA2) and is concerned that he may have inherited the condition. O…	A 7-year-old boy presents to the pediatrician's office with a 6-month history of difficulty walking and poor hand coordination. He has been experiencing progressive difficulty with balance, nystagmus, slow saccadic eye movements, and slurred speech. The child also reports fatigue and weakness in his legs, which has resulted in frequent falls. On physical examination, the patient's deep tendon ref…	A 35-year-old woman presents to the neurology clinic with a 5-year history of progressive difficulty with coordination and balance, frequent falls, and slurred speech. She also reports fatigue, weight loss, and a 20-pound weight loss over the past year. The patient has a family history significant for spinocerebellar ataxia type 2 in her mother, who passed away from complications related to the c…	A 7-year-old boy presents to the neurology clinic with a history of difficulty with balance and coordination. On examination, he has a wide-based gait and poor coordination of his limbs. He also has difficulty with fine motor tasks, such as buttoning his shirt. His reflexes are brisk, and he has dysarthria with slurring of his speech. Genetic testing reveals a diagnosis of Spinocerebellar ataxia …	Mr. Smith, a 45-year-old male, presented to the neurology clinic with a chief complaint of difficulty with balance and coordination for the past few years. He reported frequent falls and difficulty with activities that require fine motor skills. On examination, he had a wide-based gait, dysmetria, and dysarthria. He also had nystagmus and impaired smooth pursuit eye movements. His family history …
Spinocerebellar ataxia type 1	Generate a brief medical vignette of a (child/adult) with Spinocerebellar ataxia type 1. Incorporate the most important clinical features.	Spinocerebellar ataxia type 1 (SCA1): is characterized by progressive cerebellar ataxia, dysarthria, and eventual deterioration of bulbar functions. Early in the disease, affected individuals may have gait disturbance, slurred speech, difficulty with balance, brisk deep tendon reflexes, hypermetric saccades, nystagmus, and mild dysphagia. Later signs include slowing of saccadic velocity, developm…	Meet 6-year-old Emma, who has been experiencing difficulty with coordination and balance for the past year. She often stumbles and falls, and her handwriting has become increasingly sloppy. Her parents have also noticed that she has trouble following instructions and seems to have difficulty paying attention. Emma's grandmother had similar symptoms when she was younger, and was eventually diagnos…	A 45-year-old man presents to the neurology clinic with a 2-year history of progressive gait instability, slurred speech, and difficulty with fine motor tasks such as writing and buttoning his shirt. He also reports frequent falls, especially in the dark or on uneven terrain. The patient has a family history of similar symptoms affecting several relatives, including his mother and grandfather. Ex…	A 7-year-old boy presents to the clinic with a 2-year history of progressive difficulty with coordination and balance, frequent falls, slurred speech, and difficulty with swallowing. He has also noticed slowing of his saccadic eye movements and development of upgaze palsy. His deep tendon reflexes are brisk, and he has mild dysphagia. On examination, he has a wide, unsteady gait with a tendency t…	A 35-year-old woman presents to the neurology clinic with a 2-year history of progressive clumsiness, difficulty with balance, and slurred speech. She has also noticed recent development of rapid eye movements (saccades) and slowing of saccadic velocity. The patient's past medical history is unremarkable, and there is no family history of neurological disease. On examination, she has a wide gait …	A 7-year-old boy presents with unsteady gait and frequent falls. On examination, he has dysarthria, nystagmus, and intention tremors. His reflexes are brisk and he has difficulty with fine motor tasks. Genetic testing reveals a mutation in the ATXN1 gene, confirming the diagnosis of Spinocerebellar ataxia type 1. The child's family history reveals that his father also has the same condition. The …	Mr. Johnson is a 45-year-old man who presents with gait difficulties and unsteadiness for the past year. He reports frequent falls and difficulty with fine motor tasks such as buttoning his shirt. His family history is significant for his father and grandfather having similar symptoms. On physical examination, he demonstrates a wide-based, unsteady gait and difficulty with tandem walking. He also…
Primary lateral sclerosis	Generate a brief medical vignette of a (child/adult) with Primary lateral sclerosis. Incorporate the most important clinical features.	Primary lateral sclerosis (PLS): is an idiopathic non-familial motor neuron disease characterized by slowly progressive upper motor neuron dysfunction leading to spasticity, mild weakness in voluntary muscle movement, hyperreflexia, and loss of motor speech production. primary lateral sclerosis (PLS), characterized by upper motor neuron findings of pseudobulbar palsy and spastic quadriplegia with…	A 7-year-old boy presents to the pediatrician's office with a 2-month history of difficulty walking and running. He has been experiencing frequent falls and has noticed weakness in his legs, particularly in the left leg. The patient has also been complaining of pain in his left leg and foot. On physical examination, there is evidence of muscle wasting and atrophy in the left lower extremity, and …	A 50-year-old man presents to the neurology clinic with a 2-year history of progressive weakness in his legs, which has recently started to affect his arms as well. He experiences frequent stumbling and falls, and has difficulty with walking upstairs and standing from a seated position. He also notices that his speech is becoming slower and less clear. The patient has no family history of neurolo…	A 10-year-old boy presents to the clinic with a 2-year history of slowly progressive difficulty with walking, speaking, and swallowing. He has mild weakness in his legs and arms, hyperreflexia, and spasticity. He also experiences frequent falls and has difficulty with fine motor movements such as buttoning his shirt or tying his shoes. The patient is cognitively intact and does not have any senso…	A 52-year-old male presents to the neurology clinic with a 3-year history of gradually worsening difficulty speaking, swallowing, and walking. He has been experiencing slurred speech, frequent pauses in conversation, and occasional choking episodes while eating. The patient also reports increasing difficulty with walking, including a wide gait and frequent stumbling. He denies any cognitive chang…	A 7-year-old boy is brought to the pediatrician's office with complaints of difficulty walking and frequent falls. His parents report that he has always been a clumsy child, but his symptoms have worsened over the past year. On examination, the boy has spasticity and weakness in his legs, with brisk reflexes and a positive Babinski sign. His upper extremities are unaffected, and he does not have …	A 54-year-old man presents with a 2-year history of progressive weakness in his legs and difficulty with coordination. He has no significant medical history and takes no medications. On examination, he is found to have spasticity in his lower extremities, hyperreflexia, and increased muscle tone. There is no evidence of muscle wasting or fasciculations. He has a positive Babinski sign and difficu…
Cystinosis	Generate a brief medical vignette of a (child/adult) with Cystinosis. Incorporate the most important clinical features.	Cystinosis: In the infantile form (the most common), the first clinical signs appear between 3 and 6 months of age, with a polyuria-polydipsia syndrome and marked growth delay secondary to a generalized proximal tubular dysfunction with severe fluid-electrolyte balance alterations (renal Fanconi syndrome). Hypophosphatemic rickets causing bone deformities are also observed. Ocular involvement cau…	A 3-year-old girl presents to the emergency department with a 2-day history of vomiting and abdominal pain. She has been having frequent urination and her parents note that she has been more thirsty than usual. On exam, she appears dehydrated and has a moderate amount of proteinuria on her urinalysis. Her blood work shows an elevated white blood cell count and a low serum bicarbonate level.	A 35-year-old woman presents to her primary care physician with a complaint of recurrent kidney stones. She has had six episodes over the past three years, and they have been increasing in frequency and severity. She also reports nausea, vomiting, and abdominal pain after eating certain foods. Physical examination reveals a thin woman with a heightened body mass index (BMI). Her blood pressure is…	A 6-month-old male infant was brought to the pediatrician's office by his parents due to concerns of poor feeding and dehydration. The baby had been experiencing frequent urination, excessive thirst, and difficulty gaining weight since birth. Physical examination revealed short stature, rickets, and photophobia. Laboratory tests showed polyuria-polydipsia syndrome, hypophosphatemic/calcipenic ric…	Patient: A 35-year-old male presents to the ophthalmology clinic complaining of photophobia and blurry vision. He has a history of kidney disease and has been on dialysis for several years. On examination, his visual acuity is 20/50, and there are numerous cystine crystals in his corneas. His renal function is compromised, and he has a history of hypothyroidism and insulin-dependent diabetes. He …	A 5-year-old girl presents to the pediatrician with complaints of frequent urination, excessive thirst, and difficulty seeing in the dark. On examination, she appears pale and dehydrated. Her blood pressure is elevated, and her urine analysis reveals the presence of cystine crystals. The physician suspects cystinosis and orders further tests. The child's blood test shows elevated levels of cystin…	A 30-year-old male presents to the clinic with a history of recurrent episodes of dehydration, vomiting, and lethargy. On examination, he appears pale, has dry mucous membranes, and decreased urine output. Further investigations reveal that he has anemia, hypokalemia, and metabolic acidosis. A renal biopsy confirms the diagnosis of Cystinosis. The patient is started on cysteamine therapy to preve…
Coffin-Lowry syndrome	Generate a brief medical vignette of a (child/adult) with Coffin-Lowry syndrome. Incorporate the most important clinical features.	Coffin-Lowry syndrome (CLS): classically manifests in males with developmental delay, intellectual disability, neurologic manifestations (hypotonia, stimulus-induced drop attacks, spastic paraparesis, and seizures), musculoskeletal manifestations (kyphoscoliosis and pectus deformity), and characteristic craniofacial and hand findings. Dental issues, sensorineural hearing loss, and obstructive sle…	A 4-year-old boy named Max presents to the pediatrician's office for a routine well-child visit. His mother reports that he has been having difficulty learning new things in school and has been struggling with his fine motor skills, such as drawing and writing. Max also has a history of seizures, which have been controlled with medication. On examination, the pediatrician notes that Max has a dis…	A 35-year-old man presents to the clinic with a history of developmental delay, intellectual disability, and short stature. He has a distinctive facial appearance with a prominent forehead, long face, and thin upper lip. His hands are small and have a single crease across the palmar surface. He also has a history of seizures and sleep apnea.	A 4-year-old boy named Jack presents to the clinic with his parents, who are concerned about his developmental delay and hypotonia. Jack was born at term and had a normal growth rate in the first year of life, but his motor milestones have been delayed, and he still cannot stand or walk independently. He has difficulty speaking and uses gestures to communicate. On examination, Jack's facial featu…	A 27-year-old male with a known history of Coffin-Lowry syndrome presents to the clinic for a routine follow-up appointment. He has a history of developmental delay, intellectual disability, and neurological manifestations such as hypotonia, stimulus-induced drop attacks, and spastic paraparesis. He also has musculoskeletal manifestations including kyphoscoliosis and pectus deformity. On examinat…	A 6-year-old male child presents to the pediatrician with developmental delay and intellectual disability. His parents report that he has difficulty with fine and gross motor skills and has delayed speech and language development. Physical examination reveals a distinctive facial appearance, including a prominent forehead, large ears, and a wide mouth with prominent lips. The child also has short…	Mr. Smith is a 35-year-old male with a history of developmental delay and intellectual disability. He presents to the clinic with complaints of difficulty with speech and fine motor skills. On examination, he has dysmorphic facial features including a prominent forehead, a wide nasal bridge, and downward-slanting eyes. He also has large, fleshy hands with tapering fingers and a short stature. His…
Metachromatic leukodystrophy	Generate a brief medical vignette of a (child/adult) with Metachromatic leukodystrophy. Incorporate the most important clinical features.	Metachromatic leukodystrophy: Arylsulfatase A deficiency (also known as metachromatic leukodystrophy or MLD) is characterized by three clinical subtypes: late-infantile, juvenile, and adult MLD. The age of onset within a family is usually similar. The disease course may be from several years in the late-infantile-onset form to decades in the juvenile- and adult-onset forms. Late-infantile MLD: On…	A 3-year-old boy, named Jack, presents to the emergency department with a 2-day history of fever, vomiting, and decreased appetite. His parents also notice that he has been more lethargic than usual and has had some difficulty walking. On examination, Jack appears disoriented and has difficulty standing or walking without support. He has a weak grip and is unable to perform fine motor tasks such …	A 35-year-old man presents to the neurology clinic with a 2-year history of progressive weakness and loss of coordination. He has difficulty walking, and his speech is slurred. He also experiences frequent seizures. On examination, he has a loss of sensation in his legs and feet, and his reflexes are diminished. His MRI shows extensive white matter degeneration, and genetic testing reveals a muta…	A 27-month-old boy, John, presents to the clinic with a 6-month history of progressive weakness, hypotonia, clumsiness, and frequent falls. He has difficulty speaking and has lost some milestones he previously achieved, such as walking independently. His parents also notice that he is not responding to his name and seems disconnected from his surroundings. On examination, John has a weak cry, poo…	A 35-year-old woman presents with a 5-year history of progressive cognitive decline, difficulty with walking and balance, and recent onset of seizures. She has had problems at work due to forgetfulness and difficulty multitasking, and her family reports increasing mood swings and irritability. She has also developed urinary incontinence. On examination, she is unsteady on her feet, has a spastic …	A 4-year-old boy was brought to the clinic by his parents with complaints of developmental delay and difficulty walking. The parents reported that the child had started walking late and had experienced frequent falls. On examination, the child had decreased muscle tone and strength, and exaggerated reflexes. He was unable to perform coordinated movements and appeared unsteady on his feet. His spe…	A 30-year-old male presents to the neurology clinic with progressive weakness and loss of coordination in his limbs. He reports a history of clumsiness and difficulty with fine motor tasks that started in childhood. On examination, he has spasticity and hyperreflexia in all four limbs, with muscle atrophy and fasciculations. He also has cognitive impairment, including memory deficits and difficul…
Sanfilippo syndrome type A	Generate a brief medical vignette of a (child/adult) with Sanfilippo syndrome type A. Incorporate the most important clinical features.	Mucopolysaccharidosis type III or Sanfilippo syndrome type A: is a multisystem lysosomal storage disease characterized by progressive central nervous system degeneration manifest as severe intellectual disability (ID), developmental regression, and other neurologic manifestations including autism spectrum disorder (ASD), behavioral problems, and sleep disturbances. Disease onset is typically befo…	A 4-year-old boy named Max presents to the pediatrician's office with his mother due to concerns about his developmental delay and behavioral problems. Max was previously diagnosed with Sanfilippo syndrome type A, a rare genetic disorder caused by a deficiency of the enzyme sulfamidase. His mother reports that Max has been experiencing increasing aggression, irritability, and difficulty with slee…	A 35-year-old male presents to the emergency department with progressive difficulty speaking and walking over the past year. He has a history of developmental delay, intellectual disability, and frequent respiratory infections. On examination, he has coarse facial features, joint stiffness, and a hoarse voice. Genetic testing reveals a mutation in the NAGLU gene, consistent with Sanfilippo syndro…	A 4-year-old boy presents with a 2-year history of progressive loss of speech and language skills, decreased playful interaction with toys and peers, and increasing difficulty with walking and balance. He has a history of recurrent respiratory infections and snoring. On examination, he has a broad face, short stature, and joint stiffness. His developmental age is estimated at 18 months. Genetic t…	A 35-year-old woman with Sanfilippo syndrome type A presents to the neurology clinic for follow-up. She was diagnosed at age 20 years after a slowly progressive course of intellectual disability, behavioral problems, and sleep disturbances beginning in her teenage years. Her parents are both carriers of the disease; her younger brother died at age 14 years from complications related to the diseas…	A 3-year-old male child is brought to the pediatrician by his parents with concerns of developmental delay and behavioral issues. The child has not yet begun to speak in full sentences and is often restless and irritable. On physical examination, the child has coarse facial features, enlarged liver and spleen, and joint stiffness. The pediatrician suspects Sanfilippo syndrome and orders further d…	A 30-year-old male presents with progressive developmental delay, behavioral abnormalities, and neurological symptoms. The patient has a history of delayed speech and cognitive impairment since childhood. On examination, he has coarse facial features, a prominent forehead, and a large tongue. Neurological examination reveals impaired coordination, gait abnormalities, and exaggerated reflexes. Fur…
Jeune syndrome	Generate a brief medical vignette of a (child/adult) with Jeune syndrome. Incorporate the most important clinical features.	Jeune syndrome: The syndrome is recognizable during the antenatal period or at birth. In rare cases, postaxial polydactyly may also be present. The narrow thorax may cause neonatal respiratory failure, and may be associated with persistent respiratory manifestations. Some cases are severe while others have a benign course. The growth rate is variable but may be almost normal. Hepatic and renal fa…	A 3-year-old boy presents to the pediatrician's office with his mother, who reports that her son has been having difficulty breathing and has had recurrent respiratory infections over the past year. The child is small for his age and has a prominent forehead, short arms and legs, and a small jaw. On examination, the child's vital signs are normal, but he has a harsh, high-pitched cry and a nasal …	A 35-year-old woman presents to her primary care physician with a 2-year history of progressive shortness of breath and recurrent respiratory infections. She has a long history of smoking and works as a hairstylist, exposing her to various chemicals. On examination, she has a height of 4 feet 11 inches (150 cm) and a weight of 98 pounds (44 kg). Her vital signs are normal. Chest examination revea…	A 3-month-old male infant was brought to the emergency department due to difficulty breathing and rapid breathing (tachypnea). He was born at term without any perinatal complications. His growth parameters were below the third percentile, and he had a small thorax with short limbs. Physical examination revealed a prominent forehead, hypertelorism, and low-set ears. The patient was admitted to the…	A 35-year-old woman presents to the clinic with short stature (140 cm) and short arms (arm span 60 cm). She has a small thorax, and her fingers are short and widely spaced. Her skin is wrinkled and aged-looking. The patient reports that she has had difficulty breathing since birth and has been using oxygen therapy intermittently. She also mentions that her vision has been worsening over the past …	A 4-month-old infant is brought to the pediatrician due to shortness of breath and difficulty breathing. The infant is noted to have a small chest with a narrow rib cage and short limbs. The chest X-ray shows a bell-shaped thorax with reduced lung capacity. The infant is diagnosed with Jeune syndrome, also known as asphyxiating thoracic dystrophy. The parents report that the infant has had diffic…	A 28-year-old female presents to the emergency department with shortness of breath and chest pain. She has a history of Jeune syndrome, a rare genetic disorder characterized by short stature, a narrow chest, and respiratory distress. On physical examination, her respiratory rate is elevated, and she appears to be in respiratory distress. Her chest X-ray reveals a narrow thorax and prominent pulmo…
Cat-eye syndrome	Generate a brief medical vignette of a (child/adult) with Cat-eye syndrome. Incorporate the most important clinical features.	Cat-eye syndrome: CES covers a very wide clinical spectrum in terms of features and severity, ranging from a normal phenotype to severe multisystemic disease. The 3 main visible characteristics are preauricular anomalies, anal atresia, and iris coloboma but none are found consistently. Preauricular skin tags and/or pits are the most consistent feature. The typical eye anomaly is absent in up to 5…	A 3-year-old boy presents to the pediatrician's office with his mother, who is concerned about her son's eye shape. On examination, the child has an upward slanting of the palpebral fissure, which gives him a "cat-eye" appearance. The child also has a small head size and short stature. The mother reports that her son has had some difficulty with speech and language development. Further evaluation…	A 35-year-old woman presents to her primary care physician with a complaint of blurry vision in both eyes that has been worsening over the past few months. She also reports experiencing double vision, especially when looking at objects laterally. The patient has no history of eye problems or surgery and denies any recent illnesses or injuries. On examination, her visual acuity is 20/50 in both ey…	A 3-year-old boy presents to the pediatrician's office for a routine check-up. His parents mention that he has had difficulty seeing and hearing since birth, and they have noticed some unusual physical characteristics. On examination, the patient is found to have preauricular skin tags and pits, down-slanting palpebral fissures, inner epicanthic folds, hypertelorism, flat nasal bridge, and a smal…	A 35-year-old woman presents to the clinic with a history of difficulty seeing and hearing since birth. She was born with preauricular skin tags and pits, and has had multiple surgeries for ear infections and hearing loss. She also has a history of congenital heart disease, specifically tetralogy of Fallot, which was repaired surgically during childhood. She has a small mandible and down-slanting…	A 6-month-old female infant is brought to the clinic by her parents for a genetic evaluation. The parents report that their daughter was born with multiple birth defects, including a cleft palate, heart defects, and an anal atresia. On physical examination, the infant has hypertelorism (widely spaced eyes) and downward slanting of the palpebral fissures, giving the appearance of "cat eyes." The c…	A 28-year-old female presents to the clinic with a history of developmental delay and multiple congenital anomalies. Physical examination reveals hypertelorism, downward slanting of the eyes, and coloboma of the iris. There is also a small growth on the iris that resembles a "cat's eye." The patient reports hearing loss and has a cleft palate. Genetic testing confirms a diagnosis of Cat-eye syndr…
Autosomal recessive generalized dystrophic epidermolysis bullosa, severe form	Generate a brief medical vignette of a (child/adult) with Autosomal recessive generalized dystrophic epidermolysis bullosa, severe form. Incorporate the most important clinical features.	Autosomal recessive generalized dystrophic epidermolysis bullosa, severe form: Clinical findings in severe generalized RDEB include skin fragility manifest by blistering with minimal trauma that heals with milia and scarring. Blistering and erosions affecting the whole body may be present in the neonatal period. Oral involvement may lead to mouth blistering, fusion of the tongue to the floor of t…	A 7-year-old boy presents to the emergency department with blisters and skin erosion over his entire body after a minor fall at school. He has a history of similar skin fragility since birth and has had multiple hospitalizations for skin infections. His parents are consanguineous, and he has two affected siblings. Physical examination reveals generalized blistering, skin erosion, and scarring alo…	A 35-year-old male presents to the dermatology clinic with a long history of blistering and skin fragility. He has had recurrent blisters on his arms, legs, and trunk since childhood, which have increased in frequency and severity over time. The patient also reports painful skin cracks and erosions, especially after minor trauma or friction. He has tried various treatments, including topical cort…	A 3-year-old boy presents to the emergency department with his parents due to difficulty swallowing and pain while eating. He has a history of blisters on his hands and feet since birth, which have increased in number and size over time. The patient also complains of vision loss and has had recurrent respiratory infections. On examination, the patient has numerous blisters on his face, trunk, and…	A 35-year-old woman with autosomal recessive generalized dystrophic epidermolysis bullosa (RDEB), severe form, presents to the dermatology clinic for follow-up. She has a history of blistering and scarring on her skin since birth, which has progressed to pseudosyndactyly and mitten deformities of her hands and feet. She also experiences difficulty swallowing due to esophageal strictures and has h…	A 4-year-old male child is brought to the hospital by his parents with complaints of persistent skin blistering and wounds. The child has a known history of autosomal recessive generalized dystrophic epidermolysis bullosa, severe form. On examination, the child has widespread skin erosions and blisters on the face, neck, trunk, and extremities. There are multiple wounds and areas of tissue loss, …	A 28-year-old male presents with a history of recurrent blistering and erosions on his skin since birth. He reports that even minor friction or trauma results in severe pain and blistering, which often takes weeks to heal. On physical examination, the patient has extensive scarring and blistering over his entire body, including his scalp, face, hands, and feet. The skin appears thin and fragile, …
Gaucher disease	Generate a brief medical vignette of a (child/adult) with Gaucher disease. Incorporate the most important clinical features.	Gaucher disease (GD): encompasses a continuum of clinical findings from a perinatal-lethal disorder to an asymptomatic type. The characterization of three major clinical types (1, 2, and 3) and two clinical forms (perinatal-lethal and cardiovascular) is useful in determining prognosis and management. Cardiopulmonary complications have been described with all the clinical phenotypes, although vary…	A 7-year-old boy presents to the pediatrician's office with a 6-month history of fatigue, weakness, and easy bruising. He has also experienced bone pain and has had recurrent nosebleeds. On physical examination, he has an enlarged spleen and liver, and his skin is pale and yellowish (icteric). Laboratory tests reveal anemia, thrombocytopenia, and elevated liver enzymes. A diagnosis of Gaucher dis…	A 35-year-old man presents to his primary care physician with a 6-month history of fatigue, weakness, and easy bruising. He also reports bone pain in his legs and ribs. On physical examination, he has a prominent spleen and liver, and his skin is yellowish (jaundiced). Laboratory tests reveal anemia, thrombocytopenia, and elevated liver enzymes. A diagnosis of Gaucher disease is suspected, and ge…	Patient: A 4-year-old boy presents to the clinic with a history of bone pain, fatigue, and easy bruising. He also reports difficulty walking due to weakness and has noticed an increasing number of bruises on his body over the past year. The patient's physical examination reveals pallor, splenomegaly, and multiple bruises on his arms and legs. Laboratory tests show anemia, thrombocytopenia, and el…	Patient: A 35-year-old male presents to the clinic with a history of bone pain and weakness. He also reports fatigue, easy bruising, and recurrent infections. Physical examination reveals an enlarged spleen, liver, and lymph nodes. The patient has a history of osteoporosis and has experienced multiple pathological fractures. Family history is positive for Gaucher disease. Laboratory results show …	A 5-year-old boy presents to the clinic with complaints of fatigue, anemia, and recurrent infections. He also has a history of easy bruising and bleeding. On physical examination, he has hepatosplenomegaly and bone pain. Further investigation reveals low platelet count and elevated levels of chitotriosidase. The diagnosis of Gaucher disease is suspected, and genetic testing confirms the diagnosis…	A 35-year-old female presents with a history of easy bruising, fatigue, and anemia. She reports a family history of Gaucher disease. Physical examination reveals hepatosplenomegaly and mild skeletal abnormalities. Laboratory tests show thrombocytopenia, anemia, and elevated levels of acid phosphatase. A bone marrow biopsy confirms the diagnosis of Gaucher disease. The patient is referred to a spe…
Syndromic recessive X-linked ichthyosis	Generate a brief medical vignette of a (child/adult) with Syndromic recessive X-linked ichthyosis. Incorporate the most important clinical features.	Syndromic recessive X-linked ichthyosis: Cutaneous manifestations include generalized scaling of the skin commonly more pronounced on the extensor surfaces of the limbs (mostly lower extremities). Non-cutaneous manifestations may include cryptorchidism, attention-deficit and hyperactivity disorder (ADHD), and corneal opacity. Manifestations due to contiguous gene syndrome include neurological abn…	A 3-year-old boy presents to the pediatrician's office with his mother, who is concerned about his dry, scaly skin and thickened skin on his arms and legs. The child has a history of delayed milestones and has been experiencing recurrent respiratory infections. On examination, the child has a distinctive fish scale appearance to his skin, with large, dark brown scales covering his limbs and trunk…	A 35-year-old man presents to the dermatology clinic with a lifelong history of dry, scaly skin and thickened skin on his palms and soles. He has a family history of similar skin symptoms in his mother and maternal grandfather. On examination, he has marked ichthyosis with large scales on his arms, legs, and trunk. His skin is also hyperpigmented and has a characteristic "fish scale" appearance. …	A 4-year-old boy is brought to the pediatrician's office by his mother due to concerns about his skin and behavior. The patient has had progressively worsening scaling of his skin since birth, with thickened, darkened skin on his lower extremities, particularly around his ankles and knees. He also has a history of attention-deficit and hyperactivity disorder (ADHD) and has been experiencing diffi…	A 35-year-old male presents to the dermatology clinic with a lifelong history of dry, scaly skin that worsens in the winter months. He also reports difficulty paying attention and staying focused, which has affected his ability to maintain employment. On examination, the patient has generalized scaling of the skin, more pronounced on the extensor surfaces of his lower extremities. His eyes show s…	A 6-year-old male child presents with thick, scaly, and dry skin all over his body since birth. He has a history of frequent infections and eye problems. On physical examination, his skin appears rough, and there is excessive scaling on the scalp, neck, and extremities. His eyes appear red and irritated, and he has a corneal opacity. The child also has a history of developmental delay and intelle…	John is a 35-year-old male presenting with thick, scaly, and dry skin all over his body. He has been experiencing these symptoms since childhood. On examination, he has a thick layer of scales on his scalp, face, neck, and extremities. The skin on his palms and soles is thickened and has deep fissures. John also has hair loss and a reduced ability to sweat. Further questioning revealed that John'…
Cornelia de Lange syndrome	Generate a brief medical vignette of a (child/adult) with Cornelia de Lange syndrome. Incorporate the most important clinical features.	Cornelia de Lange syndrome (CdLS): encompasses a spectrum of findings from mild to severe. Severe (classic) CdLS is characterized by distinctive facial features, growth restriction (prenatal onset; <5th centile throughout life), hypertrichosis, and upper-limb reduction defects that range from subtle phalangeal abnormalities to oligodactyly (missing digits). Craniofacial features include synophrys…	A 4-year-old boy named Max presents to the pediatrician's office for a routine well-child visit. His parents are concerned about his short stature and delayed speech development. On examination, the provider notes that Max has a distinctive facial appearance with a small head, thin upper lip, and widely spaced eyes. He also has short limbs and a delay in fine motor skills. The patient's height is…	A 35-year-old woman named Sarah presents to the clinic with her caregiver. She has a diagnosis of Cornelia de Lange syndrome, a rare genetic disorder that affects growth and development. Sarah has short stature, measuring only 4 feet 8 inches tall, and has distinctive facial features including a small head, narrow eyes, and a flat nose bridge. She also has intellectual disability and is nonverbal…	A 4-year-old boy named Max presents to the clinic with his parents due to concerns regarding his growth and development. Max was born at 37 weeks gestation and had a birth weight of 2.5 kg (50th percentile). Since then, his growth has been consistently below the 5th centile, with a current height of 80 cm (<5th centile) and weight of 12 kg (<5th centile). Max's parents also notice that he has dif…	Ms. A is a 35-year-old woman with Cornelia de Lange syndrome who presents to the clinic for a routine follow-up appointment. She has a history of intellectual disability, autism spectrum disorder, and global developmental delay. Ms. A has distinctive facial features consistent with CdLS, including synophrys, highly arched eyebrows, long eyelashes, short nasal bridge, small teeth, and microcephaly…	A 2-year-old male is brought to the pediatrician's office by his parents for evaluation of delayed development. The child has a history of feeding difficulties and failure to thrive in infancy, and has not yet started speaking. On examination, the child has a small head circumference, arched eyebrows, long eyelashes, and a small upturned nose. He also has micrognathia, or a small jaw, and a thin …	A 28-year-old female with Cornelia de Lange syndrome presents to the clinic with complaints of abdominal pain and constipation for the past two days. She has a history of global developmental delay, intellectual disability, and dysmorphic facial features, including thin arched eyebrows, long eyelashes, and a small upturned nose. On examination, she has a short stature, microcephaly, and limb abno…
Diastrophic dysplasia	Generate a brief medical vignette of a (child/adult) with Diastrophic dysplasia. Incorporate the most important clinical features.	Diastrophic dysplasia (DTD): is characterized by limb shortening, normal-sized head, hitchhiker thumbs, spinal deformities (scoliosis, exaggerated lumbar lordosis, cervical kyphosis), and contractures of the large joints with deformities and early-onset osteoarthritis. Other typical findings are ulnar deviation of the fingers, gap between the first and second toes, and clubfoot. On occasion, the …	A 4-year-old boy, John, presents to the clinic with short stature and joint pain. He has a history of frequent respiratory infections and has been using a nebulizer regularly for wheezing. On examination, he has short limbs, a small torso, and limited mobility in his elbows and knees. His fingers are short and claw-like, and he has a prominent forehead and a flat nose bridge. John's legs are bowe…	A 35-year-old woman presents to the clinic with short stature (140 cm) and short limbs, particularly in her upper extremities. She has a history of joint pain and stiffness, especially in her elbows and knees, which has worsened over time. On examination, she has limited range of motion in her joints, with mild swelling and erythema over the metacarpophalangeal and metatarsophalangeal joints. Her…	A 4-year-old boy presents to the clinic with short stature and limb deformities. On examination, he has short arms and legs, with his wrists and ankles being particularly affected. His thumbs are abducted and his fingers have ulnar deviation. He also has a gap between his first and second toes. The patient walks with a waddling gait and has difficulty standing up from a seated position. His spine…	Ms. Smith is a 35-year-old woman who presents to our office with a long history of joint pain and limited mobility. She was born with clubfoot and has had multiple surgeries throughout her life to correct the deformity. She also has short stature, with a height of only 4 feet 6 inches, and her thumbs are abducted and have a hitchhiker appearance. Ms. Smith has difficulty walking due to scoliosis …	A 4-year-old girl presents to the pediatrician's office with severe limb deformities. Her parents report that she has always had difficulty walking and that her joints often appear swollen. Physical examination reveals short stature, scoliosis, and clubfoot. The child's fingers are short and stubby, and her knees and hips are severely restricted in motion. The doctor suspects Diastrophic dysplasi…	A 27-year-old female presents to the clinic with complaints of chronic joint pain and stiffness. She reports having short stature since childhood and difficulty walking long distances. Physical examination reveals a height of 4 feet 3 inches, with a disproportionate shortening of the limbs. The patient also has a spinal curvature, a small chest, and a cleft palate. Radiographic imaging confirms t…
Incontinentia pigmenti	Generate a brief medical vignette of a (child/adult) with Incontinentia pigmenti. Incorporate the most important clinical features.	Incontinentia pigmenti (IP): is a disorder that affects the skin, hair, teeth, nails, eyes, and central nervous system; it occurs primarily in females and on occasion in males. Characteristic skin lesions evolve through four stages: I. Blistering (birth to age ~4 months)II.Wart-like rash (for several months)III.Swirling macular hyperpigmentation (age ~6 months into adulthood)IV.Linear hypopigment…	A 3-year-old girl presents to the pediatrician's office with her mother, who is concerned about her daughter's skin rash and blistering. The child has had recurrent episodes of fever and skin lesions since she was 6 months old. Physical examination reveals scattered, small, blister-like lesions on the face, arms, and legs. Some of the lesions are crusted over, while others appear fresh. There is …	A 27-year-old woman presents to the dermatology clinic with a lifelong history of skin lesions that have been gradually increasing in number and size. She has a family history of similar skin lesions in her mother and maternal grandfather. On examination, there are numerous small, hypopigmented macules on her face, arms, and legs, as well as a few larger, hyperpigmented patches on her trunk and e…	Patient: 3-year-old girl, brought to the clinic by her mother due to concerns about her skin and teeth. Vignette: The patient has had a history of recurrent blistering rashes since birth, which have evolved into wart-like lesions on her face and body. She also has noticeable hair loss and malformed teeth. Her mother reports that the patient has experienced developmental delays and has been experi…	Patient: A 35-year-old woman presents to the dermatology clinic with a lifelong history of skin problems. She has had recurring episodes of blistering and rashes on her skin, particularly on her extremities, since birth. The rashes have evolved over time and have become more hyperpigmented and swirled in pattern. She also reports having missing teeth and abnormal tooth shape. Her vision has been …	A 6-month-old female infant was brought to the pediatrician by her parents due to the presence of rash and blisters on her skin. The rash was initially noted on the scalp and gradually spread to other parts of the body, including the trunk and extremities. The blisters eventually ruptured, leaving behind hyperpigmented macules that appeared as streaks or swirls. The infant had normal developmenta…	A 32-year-old female presents with a history of recurrent blistering and hyperpigmented lesions over her body, which started in infancy. She also reports having dental abnormalities, vision loss, and hearing impairment. On examination, linear hyperpigmented streaks are seen on her skin, along with vesicles and scars. Dental examination reveals hypodontia and peg-shaped teeth. Ophthalmological exa…
Orofaciodigital syndrome type 1	Generate a brief medical vignette of a (child/adult) with Orofaciodigital syndrome type 1. Incorporate the most important clinical features.	Oral-facial-digital syndrome type I (OFD1): is usually male lethal during gestation and predominantly affects females. OFD1 is characterized by the following: oral features (lobulated tongue, tongue nodules, cleft of the hard or soft palate, accessory gingival frenulae, hypodontia, and other dental abnormalities); facial features (widely spaced eyes, telecanthus, hypoplasia of the alae nasi, medi…	A 3-year-old boy presents to the pediatrician's office with his mother, who is concerned about her son's developmental delays and unusual physical features. The child has a distinctive facial appearance, with a flat nasal bridge, thin upper lip, and small jaw. He also has short stature, delayed speech, and difficulty walking. The mother reports that her son has been experiencing frequent ear infe…	Orofaciodigital syndrome type 1 is a rare genetic disorder characterized by malformations of the face, mouth, and limbs. Our patient, a 35-year-old woman, presents with a distinctive facial appearance, including a flat nasal bridge, thin upper lip, and a small jaw. She has difficulty speaking and eating due to a narrow palate and dental crowding. Her hands and feet are also affected, with short f…	Patient: Sarah, a 4-year-old girl, was brought to the clinic by her mother due to concerns about her development and facial appearance. The patient has a history of delayed speech and difficulty with feeding as an infant. On examination, the patient has a distinctive facial appearance with widely spaced eyes, a small nose, and a thin upper lip. She also has a lobed tongue and several small nodule…	Patient: A 35-year-old woman presents to the clinic for a routine checkup. She has a history of orofacialdigital syndrome type 1 (OFD1), a rare genetic disorder that affects the development of multiple systems in the body. The patient reports experiencing some difficulty with speech and swallowing, as well as occasional headaches. She also mentions that she has been having trouble with her vision…	A 3-year-old boy presents with a history of developmental delay, intellectual disability, and abnormal facial features. On examination, the child has a small head circumference, low-set ears, a wide and flat nose, a small mouth with a protruding tongue, and multiple digital anomalies such as polydactyly, syndactyly, and brachydactyly. The child also has a history of recurrent respiratory tract in…	A 29-year-old male presents to the clinic with craniofacial abnormalities and digital anomalies. On physical examination, he has a high-arched palate, cleft lip and palate, hypertelorism, and hypoplastic nose. He also has polydactyly of both hands and feet, with syndactyly of the third and fourth fingers. The patient reports hearing loss and speech delay since childhood. Genetic testing confirms …
EEC syndrome	Generate a brief medical vignette of a (child/adult) with EEC syndrome. Incorporate the most important clinical features.	EEC syndrome: The three cardinal signs of the syndrome are ectrodactyly and syndactyly of the hands and feet, cleft lip with or without cleft palate (that can result in speech defects), and abnormalities in several ectodermal structures including skin (i.e. hypopigmentated and dry skin, hyperkeratosis, skin atrophy), hair (i.e. fine and sparse hair and eyebrows), teeth (small, absent or dysplasti…	A 3-year-old boy named Max presents to the emergency department with his mother due to a 2-day history of fever, vomiting, and decreased appetite. The mother mentions that Max has been having trouble swallowing and has had several episodes of choking on food and liquids. Max was previously healthy, but his mother reports that he has recently had a cold that has lasted for the past week. On examin…	A 35-year-old woman presents to her primary care physician with a complaint of recurrent episodes of palpitations, shortness of breath, and anxiety over the past year. She has a history of migraines and allergies but no significant cardiovascular disease in her family. On examination, her blood pressure is 120/80 mmHg, heart rate is 100 beats per minute, and oxygen saturation is 98% on room air. …	A 3-year-old boy presents to the clinic with his parents, who are concerned about their son's developmental delay and unusual physical appearance. The boy has difficulty speaking and walking, and his hands and feet appear misshapen. On examination, the patient is found to have ectrodactyly and syndactyly of the hands and feet, a cleft lip with a mild cleft palate, and dry, hypopigmented skin. His…	A 35-year-old woman presents to the clinic with a history of lifelong skin problems, including dryness, hypopigmentation, and atrophy. She also reports difficulty breastfeeding her children due to nipple hypoplasia. On examination, she has ectrodactyly and syndactyly of her hands and feet, a cleft lip with a mild speech defect, fine and sparse hair, small teeth, and nail dystrophy. She also has a…	A 5-year-old boy presents to the clinic with bilateral ectrodactyly (missing fingers and toes), sparse hair, and a cleft lip and palate. The child's parents report recurrent infections in the respiratory and urinary tract, as well as hearing loss. On physical exam, the child has dry and scaly skin with areas of hyperkeratosis, and a small pit in the lower eyelid. The child is diagnosed with EEC s…	A 32-year-old male presents to the clinic with a history of ectrodactyly, ectodermal dysplasia, and cleft lip and palate. He reports having dry skin, sparse hair, and missing teeth. He has a history of recurrent infections and has been diagnosed with hearing loss. On physical examination, he has a cleft lip and palate, missing fingers and toes, and thin, dry skin. His ears appear small and malfor…
Ellis Van Creveld syndrome	Generate a brief medical vignette of a (child/adult) with Ellis Van Creveld syndrome. Incorporate the most important clinical features.	Ellis-van Creveld (EVC) syndrome: is characterized by postaxial polydactyly of the hands, disproportionate short stature with short limbs, dystrophic and/or hypoplastic nails, dental and oral manifestations, congenital heart disease, and radiologic abnormalities (narrow chest, short ribs, short tubular bones, bulbous ends of the proximal ulnae and distal radii, carpal and metacarpal fusions, cone…	A 3-year-old boy presents to the pediatrician's office with his mother due to concerns about his growth and development. He was born at 37 weeks gestation and had a birth weight of 2.5 kg. His mother reports that he has always been small for his age, but she has noticed that his growth rate has slowed down significantly over the past year. On examination, the child's height is below the 10th perc…	A 35-year-old woman presents to her primary care physician with short stature, short limbs, and joint pain. She also has a history of congenital heart disease and has undergone multiple surgeries for this condition. On examination, she has a height of 4 feet 8 inches, and her arms and legs are shortened in proportion to her trunk. Her hands and feet are small, with short fingers and toes. She has…	A 3-year-old boy, John, presents to the pediatrician's office for a routine check-up. His parents are concerned about his short stature and delayed speech development. On examination, the physician notes that John has postaxial polydactyly of both hands and feet, short limbs, and dystrophic nails. He also has a small head size and a prominent forehead. The physician hears a heart murmur and notic…	A 35-year-old woman presents to the office for a routine checkup. She has a history of short stature, postaxial polydactyly of the hands and feet, and dental and oral manifestations such as dystrophic and hypoplastic nails, and small teeth with abnormal shape and alignment. She also reports a history of congenital heart disease, specifically an atrial septal defect that was repaired surgically wh…	A 4-year-old child presents to the pediatrician with short stature, short limbs, and a narrow chest. The child also has a heart murmur and extra fingers on each hand. The child's parents report that the child has had difficulty breathing and eating, and has had frequent respiratory infections. The child is diagnosed with Ellis Van Creveld syndrome, a rare genetic disorder characterized by skeleta…	Mrs. Johnson is a 32-year-old woman who presents to the clinic with short stature, polydactyly, and dental abnormalities. She reports that she has experienced difficulty breathing and shortness of breath with exertion. Upon examination, she is found to have a narrow chest, a heart murmur, and clubbing of the fingers. X-rays reveal a severe deformity of the chest wall and shortening of the long bo…
Dentin dysplasia type I	Generate a brief medical vignette of a (child/adult) with Dentin dysplasia type I. Incorporate the most important clinical features.	Dentin dysplasia type I: The condition affects both primary and permanent dentition. Signs of the condition are variable. In patients with DD-I, the teeth are generally unremarkable clinically with a normal shape and color. However, the roots appear sharp with conical, apical constrictions on radiography. The teeth are generally mobile, with frequent abscess formation and can be lost prematurely.…	A 7-year-old boy is brought to the pediatric dentist by his mother, who is concerned about the appearance of her son's teeth. The boy has a history of frequent cavities and delayed eruption of his permanent teeth. On examination, the dentist notes that the boy's teeth are small and have a peculiar shape, with a rough, pitted surface. Radiographs reveal a lack of dentin in the teeth, and the pulp …	A 35-year-old woman presents to the dentist with a complaint of tooth sensitivity and pain in her lower front teeth. She has a history of poor oral hygiene and smoking. On examination, the dentist notes that her teeth appear small and misshapen, with a rough, pitted surface. Radiographs reveal a lack of dentin and an abnormal pulp chamber. The patient is diagnosed with Dentin dysplasia type I.	A 7-year-old boy presents with a complaint of pain in his lower front teeth. He has a history of recurrent abscesses and premature loss of both primary and permanent teeth. Intraoral examination reveals mobility of the affected teeth, and radiographs show characteristic conical apical constrictions at the roots. The patient is diagnosed with dentin dysplasia type I. The most important clinical fe…	A 35-year-old woman presents with a complaint of swelling and pain in her lower left quadrant of the jaw that has been present for three days. She states that she has had recurring abscesses on multiple teeth over the past several years, most recently on the lower left second molar. Intraoral examination reveals a tender, swollen buccal vestibule with purulent drainage and a fistula on the distal…	A 6-year-old boy presents to the dentist with complaints of tooth sensitivity and discoloration. On examination, the dentist finds that the boy's teeth have a grayish-brown color and are translucent at the tips. The boy's teeth also have an abnormal shape and structure, with bulbous crowns and short roots. The dentist suspects that the boy may have Dentin dysplasia type I, which is confirmed by r…	Mr. Smith, a 35-year-old male, presents with a chief complaint of severe tooth pain in multiple teeth. On examination, he has generalized thinning of the enamel and bulbous crowns with short roots. Additionally, he has a history of multiple failed root canal treatments, and his teeth are extremely sensitive to hot and cold temperatures. Radiographs reveal obliteration of pulp chambers and root ca…
X-linked Emery-Dreifuss muscular dystrophy	Generate a brief medical vignette of a (child/adult) with X-linked Emery-Dreifuss muscular dystrophy. Incorporate the most important clinical features.	Emery-Dreifuss muscular dystrophy (EDMD): is characterized by the clinical triad of: joint contractures that begin in early childhood; slowly progressive muscle weakness and wasting initially in a humero-peroneal distribution that later extends to the scapular and pelvic girdle muscles; and cardiac involvement that may manifest as palpitations, presyncope and syncope, poor exercise tolerance, and…	A 4-year-old boy presents to the clinic with progressive difficulty walking and standing. He has a history of developmental delay and has been using a wheelchair for mobility assistance over the past year. On examination, he has marked muscle wasting and weakness in his lower limbs, with a Gowers' sign (a characteristic way of pushing up from the floor using his hands to stand). He also has mild …	A 35-year-old man presents to the neurology clinic with progressive weakness and wasting of his limb muscles, particularly in his legs and pelvis. He also reports frequent falls and difficulty walking. On examination, he has a waddling gait, proximal muscle weakness, and marked muscle atrophy. His serum creatine kinase level is elevated. Genetic testing reveals a mutation in the EMDF gene, confir…	Patient: John Age: 8 years Gender: Male\n\nChief Complaint:\"My son has been having trouble walking and doing his homework because of pain in his legs, especially when he tries to stand up from a seated position. He also complains of feeling tired easily and sometimes feels like his heart is racing or skipping beats.\"\n\nHistory of Present Illness: John is an 8-year-old male who presents with a …	A 35-year-old male presents to the clinic with a history of progressive muscle weakness and wasting over the past decade, particularly in his shoulders, arms, and legs. He also reports experiencing frequent joint pain and stiffness, especially in his elbows and ankles. The patient has a history of cardiac arrhythmias and has experienced episodes of syncope and presyncope. On examination, he has l…	A 6-year-old boy presented to the clinic with a history of delayed motor milestones and progressive muscle weakness. His parents reported that he had difficulty climbing stairs and getting up from a sitting position. On examination, the child had scapular winging, contractures of the elbows and ankles, and weakness of the proximal muscles. He also had a family history of muscular dystrophy, with …	John is a 35-year-old male who has a history of muscle weakness and wasting. He reports difficulty with walking, climbing stairs, and lifting objects. He also has experienced cardiac symptoms, including palpitations and shortness of breath. His family history is significant for muscular dystrophy, as his mother's brother was diagnosed with the condition. Upon examination, John has a waddling gait…
Spondyloepiphyseal dysplasia congenita	Generate a brief medical vignette of a (child/adult) with Spondyloepiphyseal dysplasia congenita. Incorporate the most important clinical features.	Spondyloepiphyseal dysplasia congenita (SEDC): Individuals with SEDC present neonatally with severe disproportionate short stature, short extremities (<5th percentile), characteristic facial features (hypertelorism, flat profile, PRS), myopia, and hearing loss. Radiographs display delayed/poor ossification of the vertebrae and the pubic bones, and the long bones are short with hypoplastic epiphys…	A 4-year-old boy presents to the clinic with short stature and a prominent forehead. He has difficulty walking due to bowed legs and is unable to stand up straight. His parents have noticed that his arms are short and have limited mobility. The patient has also experienced frequent respiratory infections and has a history of sleep apnea. On examination, the patient's height is below the 10th perc…	A 35-year-old man presents to the clinic with a long history of back pain and stiffness, particularly in the morning. He also reports frequent headaches and difficulty swallowing. On examination, he has a short stature, with a height of 140 cm, and a prominent forehead. His neck is limited in mobility, and his spine has an abnormal curvature. The patient's fingers are short and stubby, with a sin…	A 3-month-old boy, John, was brought to the clinic by his parents due to concerns about his short stature and unusual physical appearance. John was born at 37 weeks gestation and had a birth weight of 2.8 kg (5.0 lbs). His height was below the 5th percentile, and he had a short trunk and neck with shortened limbs. He also had clubfoot and coxa vara. John's facial features were characteristic of S…	A 35-year-old woman with SEDC presents to the clinic for a routine follow-up appointment. She was diagnosed with SEDC at birth and has been followed by our multidisciplinary team throughout her life. She is currently 120 cm tall, has shortened limbs, clubfoot, coxa vara, cleft palate, flat facial features, hypertelorism, eye abnormalities (nystagmus, congenital cataracts), decreased hearing, and …	A 5-year-old boy presents to the pediatrician with complaints of frequent falls and difficulty walking. On examination, he is noted to have short stature with disproportionately short limbs, a flattened facial profile, and a prominent forehead. X-rays reveal abnormalities of the spine and hip joints consistent with spondyloepiphyseal dysplasia congenita. The child's parents report a family histor…	A 35-year-old male presents to the clinic with complaints of chronic back pain and difficulty walking. He reports a history of short stature and joint stiffness since childhood. On physical examination, he has a disproportionately short stature with short limbs and a barrel-shaped chest. His spine is rigid and limited in range of motion with decreased lumbar lordosis. X-ray of the spine shows fla…
Mal de Meleda	Generate a brief medical vignette of a (child/adult) with Mal de Meleda. Incorporate the most important clinical features.	Mal de Meleda: Onset is in the first months of life. The first symptom is erythema on the palms and soles, rapidly followed by diffuse, yellowish hyperkeratosis. Keratoderma of the dorsal surface of the distal phalanges gradually extends (sometimes in a glove/stocking-like manner) to the dorsa of the hands and feet, affecting the wrists and ankles in the majority of cases. In most patients, trans…	A 7-year-old boy presents to the pediatrician's office with his mother, who reports that her son has been experiencing increasing shortness of breath over the past few weeks. The patient has also been complaining of frequent coughing and wheezing, especially at night. On physical examination, the patient appears anxious and has a tachypneic respiratory rate. His chest examination reveals a high-p…	A 35-year-old man presents to the dermatology clinic with a 10-year history of rough, scaly skin on his palms and soles. He has tried various moisturizers and topical treatments without improvement. Examination reveals thickened, hyperkeratotic skin with a characteristic "cobblestone" appearance on the palmar surface of his hands and plantar surface of his feet. The patient also reports painful f…	A 4-year-old boy presents to the pediatrician's office with his mother, who is concerned about his skin and nail changes. The boy has had redness and thickening of the skin on his palms and soles since he was a baby, and it has been gradually spreading to his hands and feet. His mother also notices that his fingernails and toenails are abnormally shaped and have become thicker than usual. The boy…	A 35-year-old man presents to the dermatology clinic with a long history of thickened skin on his palms and soles that has gradually extended to his hands, feet, wrists, and ankles. He also notices that his nails have become abnormally curved and thickened. The patient reports excessive sweating, especially on his palms and soles. Physical examination reveals yellowish hyperkeratosis with erythro…	A 7-year-old child presents with thick, scaly, hyperkeratotic plaques on the palms and soles. The plaques extend to the dorsal surfaces of the hands and feet and are associated with erythema, foul odor, and pain. The child reports difficulty walking due to the severity of the plaques on the soles. The family history is notable for similar skin lesions in the mother and older siblings. The diagnos…	A 32-year-old female presents with thickened, scaly, hyperkeratotic plaques on the palms, soles, and periungual regions of the fingers and toes, which have been present since childhood. She reports a family history of similar skin findings. The lesions are asymptomatic but cosmetically bothersome. Physical exam reveals diffuse, yellowish hyperkeratosis with well-defined borders and accentuation o…
[truncated: 155 more rows]

## Sheet: Dialogues
Condition	Child Dialogue	Adult Dialogue
Autosomal dominant polycystic kidney disease	Patient/Family: Hi there, my son has been experiencing some health issues lately, like high blood pressure and abdominal pain, and his ultrasound results showed that he might have kidney disease. His father passed away from kidney disease complications when he was young, so we're worried it might be genetic. Can you help us figure out what's going on? Geneticist: I'm so sorry to hear that your so…	Patient/Family: We recently received news that my father passed away from kidney disease at the age of 60, and I have a history of recurrent UTIs and abdominal pain. My doctor thinks I might have inherited this condition from my dad. Can you help us understand if there's a genetic factor at play? Geneticist: I'm so sorry to hear of your loss and the health issues you've been facing. Based on the …
22q11.2 deletion syndrome	Patient/Family: Hi, my son has been diagnosed with 22q11.2 deletion syndrome. We were referred here by his pediatrician because he noticed some physical features and developmental delays that suggested this condition. We are here to learn more about what this means for him and how it might affect his future. Geneticist: Thank you for coming in today. It's important that we evaluate John's symptom…	Patient/Family: Hi doctor. Well, I've been feeling really tired and out of breath a lot lately, even after pneumonia that wouldn't go away. My heart races all the time too. It's scary because my mom had similar problems when she was young, and her mother had it too- we found out it was because of this genetic thing called 22q11.2 deletion syndrome. They told me I have it too, and now my doctors t…
Neurofibromatosis type 1	Patient/Family: Hi Dr., We're here because our son has been having some learning problems in school and also gets easily distracted. Also, he has these weird marks on his skin that we've noticed are getting darker over time. His pediatrician did some tests and said that it might be something called Neurofibromatosis type 1. We really don't know much about it other than what we read online. Can yo…	Patient/Family: Hi! Well, my doctor referred me here because of some health issues I've been having and they think it might be related to Neurofibromatosis type 1. My family has a history of this condition, and I have a lot of neurofibromas all over my body that are causing me pain and discomfort. Also, I've noticed some issues with my vision and I'm worried about what might be going on. Can you …
[truncated: 38 more rows]

## Sheet: Management
Condition	Management Plan Prompt (Child)	Management Plan Prompt (Adult)	70b Child Management Plan	70b Adult Management Plan	GPT Child Management Plan (n = 10)	GPT Adult Management Plan (n = 10)
[truncated: 53 more rows]
